# Supplementary material for: Development and application of G4-Flame as a visual biosensor for G4-DNA
Source: Nucleic Acids Res. 2026 Mar 24;54(6):gkag179. doi: 10.1093/nar/gkag179 (PMC13010135; doi:10.1093/nar/gkag179)
Supplement: gkag179_Supplemental_Files [file gkag179_supplemental_files.zip]

Archive with 5 entries (5 files):
- Data updated.xlsx
- figureS-clear_new.pdf
- supplementary data.xlsx
- table.xlsx
- video.avi
