# Supplementary material for: Development and application of G4-Flame as a visual biosensor for G4-DNA
Source: Nucleic Acids Res. 2026 Mar 24;54(6):gkag179. doi: 10.1093/nar/gkag179 (PMC13010135; doi:10.1093/nar/gkag179)
Supplement: gkag179_Supplemental_Files [file gkag179_supplemental_files.zip › Data updated.xlsx]

## Sheet: Figure1
D	Wavelength(nm)	Ctrl			+G4-DNA				E	Wavelength	G4-DNA			Ctrl
	650	0.015	0.008	0.02	0.03	0.011	0.024			510	0.603034	0.595394	0.62097	0.940562	0.862173	0.986621
	649	0.015	0.008	0.02	0.03	0.012	0.024			520	0.679375	0.662103	0.69089	1.01541	0.968629	1.01596
	648	0.016	0.008	0.02	0.03	0.012	0.024			530	0.509254	0.496079	0.517115	0.750789	0.715303	0.755328
	647	0.016	0.008	0.02	0.03	0.012	0.025			540	0.344338	0.334207	0.351313	0.510638	0.488384	0.513462
	646	0.016	0.008	0.02	0.03	0.012	0.025			550	0.249728	0.242808	0.252828	0.37091	0.352863	0.36925
	645	0.016	0.008	0.02	0.03	0.012	0.025			560	0.191434	0.184735	0.194756	0.281726	0.270654	0.284604
	644	0.016	0.008	0.02	0.03	0.012	0.025			570	0.122622	0.119411	0.124117	0.18086	0.173055	0.180307
	643	0.015	0.007	0.019	0.03	0.012	0.025			580	0.081102	0.078888	0.083482	0.119798	0.114539	0.120241
	642	0.015	0.008	0.019	0.03	0.012	0.025			590	0.053201	0.051761	0.053311	0.078943	0.075566	0.077614
	641	0.016	0.008	0.02	0.031	0.012	0.025			600	0.036316	0.034434	0.03687	0.052813	0.050765	0.052924
	640	0.016	0.008	0.02	0.031	0.012	0.025			610	0.024857	0.024801	0.026185	0.038198	0.035818	0.037423
	639	0.016	0.008	0.02	0.031	0.013	0.026			620	0.01622	0.016386	0.016497	0.025687	0.024026	0.025244
	638	0.017	0.009	0.021	0.031	0.013	0.026			630	0.011459	0.010961	0.013397	0.018047	0.015722	0.016331
	637	0.017	0.009	0.021	0.031	0.013	0.026			640	0.007861	0.005979	0.007695	0.010186	0.009799	0.012013
	636	0.017	0.01	0.021	0.031	0.013	0.026			650	0.005868	0.004539	0.003875	0.007086	0.008747	0.007584
	635	0.017	0.01	0.021	0.031	0.013	0.026			660	0.003211	0.004152	0.003432	0.003654	0.006366	0.005868
	634	0.017	0.009	0.021	0.031	0.013	0.026			670	0.000498	0.001938	0.00382	0.003432	0.00155	0
	633	0.017	0.009	0.021	0.031	0.013	0.026			680	0.005591	0.001882	0	0.002048	0.0093	0
	632	0.017	0.009	0.021	0.031	0.014	0.026			690	0.0093	0	0.004152	0.000277	0	0.003211
	631	0.017	0.009	0.021	0.03	0.014	0.025			700	0.014338	0.002491	0.008415	0	0	0
	630	0.017	0.009	0.021	0.031	0.014	0.025
	629	0.017	0.009	0.021	0.031	0.014	0.026		F	Wavelength	G4-DNA			Ctrl
	628	0.017	0.01	0.021	0.031	0.014	0.026			450	0.048967	0.045822	0.049865	0.052111	0.05301	0.050764
	627	0.017	0.01	0.021	0.031	0.014	0.026			460	0.066487	0.057951	0.065139	0.06469	0.067835	0.065139
	626	0.017	0.01	0.021	0.031	0.014	0.026			470	0.090296	0.088949	0.094789	0.092992	0.091195	0.092992
	625	0.017	0.01	0.021	0.031	0.014	0.026			480	0.173854	0.172507	0.174753	0.15903	0.157233	0.159479
	624	0.018	0.01	0.021	0.031	0.014	0.026			490	0.403414	0.397574	0.406559	0.351303	0.348607	0.358041
	623	0.017	0.01	0.021	0.031	0.014	0.026			500	0.867925	0.85894	0.872866	0.753369	0.742138	0.742588
	622	0.017	0.009	0.021	0.031	0.014	0.025			510	1.16936	1.14241	1.17925	1.0018	0.986523	1.01168
	621	0.017	0.009	0.021	0.031	0.014	0.025			520	1.05256	1.03639	1.07907	0.90611	0.886792	0.907907
	620	0.017	0.009	0.021	0.03	0.014	0.025			530	0.777628	0.768643	0.785265	0.667565	0.660377	0.67655
	619	0.017	0.009	0.021	0.03	0.014	0.025			540	0.573675	0.554807	0.585355	0.498203	0.491465	0.504043
	618	0.017	0.009	0.021	0.031	0.014	0.025			550	0.409254	0.403863	0.421833	0.36478	0.347709	0.364331
	617	0.017	0.01	0.021	0.031	0.014	0.025			560	0.297394	0.292902	0.303235	0.257412	0.262354	0.264151
	616	0.017	0.01	0.021	0.031	0.014	0.026			570	0.194519	0.18823	0.191824	0.163522	0.166217	0.172058
	615	0.017	0.01	0.021	0.031	0.014	0.026			580	0.132075	0.131177	0.137017	0.117251	0.112309	0.121294
	614	0.017	0.01	0.021	0.031	0.014	0.026			590	0.08805	0.089847	0.090296	0.081312	0.079066	0.084906
	613	0.018	0.01	0.021	0.031	0.014	0.026			600	0.063792	0.067385	0.065588	0.055256	0.057951	0.05885
	612	0.017	0.01	0.021	0.031	0.014	0.026			610	0.044025	0.048068	0.036837	0.04133	0.039533	0.041779
	611	0.017	0.01	0.021	0.031	0.014	0.025			620	0.025606	0.030997	0.0292	0.022013	0.032345	0.028302
	610	0.018	0.01	0.021	0.031	0.014	0.025			630	0.02336	0.026505	0.026505	0.020665	0.027403	0.032345
	609	0.017	0.01	0.021	0.03	0.014	0.025			640	0.014376	0.028751	0.011231	0.008535	0.004942	0.008985
	608	0.017	0.009	0.021	0.03	0.014	0.025			650	0.002695	0.008985	0.015723	0.019317	0.007188	0.004942
	607	0.017	0.01	0.021	0.03	0.014	0.025			660	0.02965	0.006739	0.026056	0	0.018419	0
	606	0.017	0.01	0.021	0.03	0.014	0.025			670	0	0	0.020216	0.001797	0.015274	0
	605	0.017	0.01	0.021	0.03	0.014	0.025			680	0	0	0.012129	0.038185	0	0
	604	0.017	0.01	0.021	0.029	0.014	0.025			690	0.040881	0.067835	0.075472	0.009883	0.010332	0.020665
	603	0.016	0.01	0.021	0.029	0.014	0.025			700	0	0.084007	0.03504	0.095238	0.061995	0.040431
	602	0.016	0.01	0.02	0.029	0.014	0.025
	601	0.016	0.01	0.021	0.029	0.014	0.025		G	Ctrl	500pM	50nM	100nM	500nM	1μM	5μM	10μM
	600	0.016	0.01	0.021	0.029	0.015	0.025			1	0.967019	0.97515	0.948575	0.713261	0.618169	0.416326	0.329451
	599	0.016	0.01	0.02	0.029	0.015	0.025			1	1.0114	0.974289	0.980359	0.741499	0.619985	0.418318	0.334331
	598	0.016	0.009	0.021	0.029	0.016	0.025			1	0.986251	0.995389	0.978192	0.741936	0.636943	0.414728	0.337053
	597	0.016	0.009	0.021	0.029	0.017	0.025
	596	0.016	0.009	0.021	0.03	0.017	0.025		H	G4-DNA	PH6			PH6.5			PH7			PH7.5			PH8
	595	0.016	0.009	0.02	0.03	0.016	0.025			0	1	1	1	1	1	1	1	1	1	1	1	1	1	1	1
	594	0.016	0.009	0.021	0.03	0.016	0.025			0.25	0.811889	0.822675	0.802333	0.8071	0.815341	0.830977	0.83369	0.8396	0.830737	0.816425	0.823419	0.834945	0.819288	0.844275	0.831916
	593	0.016	0.009	0.021	0.03	0.016	0.025			0.5	0.642438	0.640257	0.63727	0.625873	0.640363	0.65916	0.670794	0.644751	0.648883	0.681907	0.65951	0.675712	0.66719	0.678394	0.682644
	592	0.016	0.01	0.021	0.031	0.016	0.025			2.5	0.4886	0.509783	0.497546	0.48669	0.479303	0.505127	0.489513	0.481715	0.479921	0.498934	0.495078	0.49143	0.491755	0.51782	0.506234
	591	0.016	0.01	0.021	0.031	0.016	0.025			5	0.43683	0.436224	0.439001	0.422812	0.416841	0.429501	0.418726	0.407143	0.407624	0.419572	0.413778	0.413926	0.41249	0.423411	0.428254
	590	0.016	0.01	0.021	0.031	0.016	0.026
	589	0.017	0.01	0.021	0.031	0.016	0.026		I	0:01:00	1.00813	1.00865	1.00138
	588	0.017	0.01	0.021	0.031	0.017	0.026			0:02:00	1.00779	1.01912	0.994368
	587	0.017	0.009	0.021	0.03	0.017	0.026			0:03:00	0.99959	1.00265	0.985938
	586	0.017	0.009	0.02	0.03	0.017	0.026			0:04:00	1.00475	1.00154	0.985787
	585	0.016	0.009	0.02	0.029	0.017	0.026			0:05:00	1.00631	0.982366	0.991628
	584	0.016	0.009	0.02	0.029	0.017	0.025			0:06:00	0.576352	0.587271	0.601259	+5μMG4-DNA
	583	0.016	0.009	0.02	0.029	0.017	0.025			0:07:00	0.584392	0.573901	0.594776
	582	0.016	0.009	0.02	0.03	0.017	0.024			0:08:00	0.579943	0.574542	0.597815
	581	0.017	0.009	0.02	0.029	0.017	0.024			0:09:00	0.580195	0.574112	0.584242
	580	0.017	0.009	0.02	0.03	0.017	0.024			0:10:00	0.570156	0.573537	0.599852
	579	0.017	0.009	0.02	0.03	0.017	0.025			0:11:00	0.579363	0.565664	0.586809
	578	0.017	0.01	0.02	0.03	0.018	0.025			0:12:00	0.574267	0.570303	0.589177
	577	0.017	0.01	0.021	0.031	0.018	0.026			0:13:00	0.570541	0.556935	0.590646
	576	0.017	0.01	0.021	0.031	0.018	0.026
	575	0.017	0.01	0.021	0.031	0.017	0.026
	574	0.017	0.01	0.021	0.031	0.017	0.025
	573	0.016	0.01	0.02	0.031	0.017	0.025
	572	0.017	0.01	0.02	0.03	0.017	0.025
	571	0.017	0.01	0.02	0.03	0.018	0.025
	570	0.017	0.01	0.02	0.03	0.018	0.026
	569	0.017	0.011	0.021	0.03	0.019	0.026
	568	0.017	0.011	0.021	0.03	0.019	0.026
	567	0.017	0.011	0.022	0.03	0.018	0.026
	566	0.018	0.011	0.022	0.03	0.018	0.026
	565	0.018	0.011	0.022	0.031	0.018	0.026
	564	0.018	0.011	0.022	0.031	0.018	0.026
	563	0.018	0.011	0.022	0.031	0.018	0.027
	562	0.018	0.011	0.022	0.031	0.019	0.027
	561	0.018	0.011	0.022	0.031	0.019	0.027
	560	0.018	0.011	0.022	0.031	0.019	0.027
	559	0.018	0.011	0.022	0.031	0.019	0.027
	558	0.017	0.012	0.022	0.031	0.019	0.026
	557	0.017	0.011	0.022	0.031	0.018	0.026
	556	0.017	0.011	0.022	0.031	0.018	0.026
	555	0.017	0.011	0.022	0.031	0.018	0.026
	554	0.017	0.011	0.022	0.03	0.018	0.026
	553	0.017	0.011	0.022	0.03	0.018	0.026
	552	0.017	0.011	0.022	0.03	0.018	0.026
	551	0.017	0.011	0.022	0.031	0.019	0.026
	550	0.017	0.011	0.021	0.031	0.019	0.026
	549	0.017	0.011	0.021	0.031	0.019	0.026
	548	0.017	0.011	0.021	0.031	0.019	0.027
	547	0.017	0.012	0.022	0.031	0.019	0.027
	546	0.018	0.012	0.022	0.031	0.019	0.027
	545	0.018	0.012	0.022	0.031	0.019	0.027
	544	0.018	0.012	0.023	0.031	0.02	0.028
	543	0.019	0.012	0.023	0.031	0.02	0.028
	542	0.019	0.012	0.023	0.032	0.02	0.028
	541	0.019	0.013	0.024	0.032	0.02	0.028
	540	0.02	0.013	0.024	0.033	0.02	0.029
	539	0.02	0.013	0.024	0.033	0.02	0.029
	538	0.019	0.013	0.024	0.033	0.02	0.029
	537	0.02	0.014	0.024	0.033	0.02	0.029
	536	0.02	0.015	0.025	0.033	0.021	0.029
	535	0.021	0.015	0.025	0.034	0.022	0.029
	534	0.022	0.016	0.026	0.034	0.023	0.03
	533	0.023	0.017	0.027	0.035	0.023	0.031
	532	0.024	0.018	0.028	0.036	0.025	0.032
	531	0.025	0.02	0.03	0.037	0.026	0.033
	530	0.027	0.021	0.031	0.039	0.027	0.034
	529	0.029	0.023	0.033	0.04	0.028	0.036
	528	0.031	0.026	0.035	0.042	0.03	0.037
	527	0.034	0.028	0.038	0.044	0.032	0.039
	526	0.037	0.032	0.042	0.047	0.034	0.042
	525	0.042	0.036	0.046	0.051	0.038	0.046
	524	0.047	0.041	0.052	0.056	0.043	0.051
	523	0.054	0.048	0.059	0.062	0.049	0.056
	522	0.063	0.057	0.068	0.069	0.055	0.063
	521	0.072	0.067	0.078	0.076	0.063	0.071
	520	0.084	0.078	0.089	0.085	0.072	0.08
	519	0.097	0.091	0.102	0.095	0.082	0.09
	518	0.112	0.106	0.116	0.106	0.093	0.102
	517	0.129	0.123	0.133	0.12	0.106	0.115
	516	0.15	0.143	0.154	0.136	0.122	0.131
	515	0.173	0.166	0.177	0.154	0.14	0.15
	514	0.2	0.193	0.204	0.176	0.161	0.171
	513	0.229	0.222	0.234	0.199	0.184	0.194
	512	0.26	0.253	0.265	0.223	0.208	0.218
	511	0.291	0.285	0.297	0.247	0.232	0.242
	510	0.323	0.316	0.328	0.271	0.256	0.266
	509	0.353	0.347	0.358	0.294	0.279	0.289
	508	0.382	0.376	0.388	0.316	0.3	0.311
	507	0.41	0.404	0.416	0.337	0.321	0.332
	506	0.437	0.43	0.442	0.357	0.34	0.352
	505	0.462	0.455	0.468	0.376	0.358	0.371
	504	0.486	0.478	0.491	0.393	0.375	0.388
	503	0.506	0.497	0.511	0.408	0.39	0.402
	502	0.523	0.514	0.528	0.42	0.401	0.414
	501	0.534	0.526	0.54	0.428	0.41	0.422
	500	0.541	0.534	0.547	0.433	0.415	0.427
	499	0.546	0.538	0.551	0.436	0.418	0.43
	498	0.547	0.54	0.553	0.436	0.418	0.43
	497	0.546	0.538	0.552	0.434	0.416	0.428
	496	0.542	0.534	0.548	0.43	0.413	0.425
	495	0.536	0.528	0.542	0.425	0.408	0.42
	494	0.529	0.521	0.535	0.419	0.402	0.414
	493	0.519	0.511	0.525	0.412	0.395	0.407
	492	0.509	0.501	0.515	0.404	0.387	0.399
	491	0.498	0.49	0.504	0.396	0.379	0.391
	490	0.488	0.479	0.493	0.389	0.371	0.383
	489	0.477	0.469	0.482	0.381	0.363	0.375
	488	0.467	0.459	0.472	0.373	0.356	0.368
	487	0.457	0.449	0.462	0.366	0.349	0.36
	486	0.446	0.439	0.451	0.358	0.342	0.353
	485	0.436	0.429	0.441	0.351	0.336	0.346
	484	0.425	0.419	0.431	0.344	0.329	0.339
	483	0.415	0.409	0.422	0.337	0.322	0.332
	482	0.406	0.399	0.412	0.331	0.315	0.325
	481	0.398	0.391	0.403	0.325	0.31	0.319
	480	0.39	0.383	0.395	0.32	0.304	0.314
	479	0.384	0.376	0.389	0.316	0.3	0.31
	478	0.378	0.37	0.383	0.312	0.296	0.306
	477	0.372	0.365	0.378	0.309	0.293	0.303
	476	0.366	0.359	0.372	0.305	0.289	0.3
	475	0.36	0.353	0.367	0.301	0.286	0.296
	474	0.355	0.348	0.361	0.298	0.283	0.293
	473	0.349	0.342	0.356	0.294	0.279	0.289
	472	0.344	0.336	0.35	0.29	0.275	0.285
	471	0.338	0.331	0.344	0.287	0.271	0.281
	470	0.333	0.325	0.338	0.283	0.267	0.277
	469	0.327	0.319	0.332	0.279	0.264	0.273
	468	0.322	0.314	0.327	0.275	0.26	0.27
	467	0.315	0.308	0.32	0.271	0.256	0.266
	466	0.309	0.302	0.314	0.267	0.253	0.262
	465	0.303	0.295	0.307	0.263	0.249	0.258
	464	0.296	0.289	0.301	0.259	0.245	0.254
	463	0.289	0.282	0.295	0.255	0.242	0.25
	462	0.283	0.276	0.289	0.252	0.238	0.247
	461	0.277	0.27	0.283	0.248	0.235	0.243
	460	0.271	0.265	0.278	0.245	0.232	0.241
	459	0.266	0.26	0.273	0.243	0.229	0.239
	458	0.262	0.256	0.268	0.242	0.228	0.237
	457	0.259	0.252	0.264	0.24	0.226	0.235
	456	0.255	0.248	0.261	0.24	0.226	0.234
	455	0.253	0.246	0.258	0.24	0.226	0.234
	454	0.251	0.244	0.257	0.241	0.227	0.235
	453	0.25	0.243	0.256	0.243	0.229	0.237
	452	0.249	0.242	0.255	0.245	0.232	0.24
	451	0.25	0.243	0.255	0.248	0.235	0.244
	450	0.251	0.244	0.256	0.252	0.239	0.248
	449	0.253	0.246	0.258	0.257	0.244	0.253
	448	0.255	0.249	0.261	0.262	0.249	0.258
	447	0.258	0.252	0.265	0.269	0.256	0.263
	446	0.262	0.257	0.269	0.276	0.263	0.27
	445	0.267	0.262	0.275	0.284	0.271	0.278
	444	0.274	0.268	0.281	0.293	0.28	0.287
	443	0.281	0.275	0.288	0.302	0.29	0.297
	442	0.289	0.283	0.295	0.313	0.3	0.308
	441	0.297	0.29	0.303	0.323	0.311	0.318
	440	0.305	0.298	0.311	0.334	0.321	0.329
	439	0.313	0.306	0.319	0.345	0.332	0.34
	438	0.321	0.313	0.327	0.356	0.342	0.351
	437	0.329	0.321	0.335	0.367	0.353	0.361
	436	0.337	0.33	0.344	0.378	0.364	0.372
	435	0.346	0.339	0.353	0.389	0.375	0.383
	434	0.356	0.348	0.362	0.4	0.387	0.395
	433	0.365	0.357	0.371	0.411	0.399	0.406
	432	0.374	0.366	0.38	0.422	0.409	0.417
	431	0.383	0.374	0.389	0.433	0.419	0.427
	430	0.39	0.381	0.396	0.443	0.429	0.437
	429	0.397	0.389	0.404	0.452	0.438	0.446
	428	0.404	0.395	0.41	0.461	0.446	0.455
	427	0.41	0.402	0.417	0.469	0.453	0.462
	426	0.416	0.408	0.422	0.476	0.461	0.47
	425	0.421	0.414	0.428	0.482	0.468	0.477
	424	0.427	0.419	0.434	0.489	0.475	0.484
	423	0.432	0.424	0.439	0.495	0.481	0.489
	422	0.436	0.428	0.443	0.5	0.487	0.495
	421	0.441	0.432	0.447	0.505	0.491	0.499
	420	0.444	0.435	0.451	0.51	0.494	0.504
	419	0.447	0.438	0.454	0.514	0.498	0.507
	418	0.45	0.441	0.456	0.517	0.5	0.511
	417	0.452	0.443	0.458	0.521	0.503	0.514
	416	0.453	0.445	0.46	0.523	0.506	0.516
	415	0.455	0.447	0.461	0.525	0.509	0.519
	414	0.457	0.449	0.463	0.527	0.511	0.521
	413	0.458	0.451	0.464	0.529	0.513	0.522
	412	0.459	0.451	0.465	0.529	0.514	0.522
	411	0.459	0.452	0.465	0.529	0.514	0.522
	410	0.459	0.451	0.465	0.529	0.514	0.522
	409	0.457	0.45	0.465	0.527	0.513	0.521
	408	0.456	0.448	0.464	0.526	0.511	0.52
	407	0.454	0.446	0.462	0.524	0.509	0.518
	406	0.452	0.443	0.46	0.522	0.506	0.516
	405	0.449	0.441	0.457	0.519	0.503	0.513
	404	0.446	0.438	0.453	0.515	0.499	0.509
	403	0.442	0.433	0.449	0.51	0.494	0.504
	402	0.437	0.428	0.444	0.504	0.488	0.498
	401	0.431	0.423	0.438	0.498	0.482	0.492
	400	0.426	0.418	0.433	0.492	0.476	0.486
	399	0.421	0.412	0.427	0.486	0.47	0.48
	398	0.415	0.406	0.422	0.479	0.463	0.473
	397	0.409	0.4	0.416	0.472	0.456	0.465
	396	0.403	0.394	0.409	0.464	0.449	0.458
	395	0.396	0.387	0.401	0.455	0.441	0.449
	394	0.388	0.379	0.394	0.446	0.432	0.441
	393	0.38	0.371	0.385	0.437	0.423	0.431
	392	0.371	0.363	0.377	0.428	0.413	0.422
	391	0.363	0.355	0.369	0.419	0.405	0.414
	390	0.355	0.347	0.362	0.411	0.396	0.405
	389	0.347	0.34	0.354	0.403	0.388	0.396
	388	0.34	0.333	0.347	0.395	0.38	0.388
	387	0.333	0.326	0.34	0.387	0.372	0.38
	386	0.325	0.318	0.332	0.378	0.363	0.371
	385	0.317	0.309	0.323	0.368	0.353	0.361
	384	0.308	0.3	0.314	0.358	0.343	0.351
	383	0.299	0.292	0.305	0.347	0.333	0.341
	382	0.291	0.283	0.297	0.336	0.323	0.331
	381	0.282	0.275	0.289	0.327	0.314	0.321
	380	0.275	0.267	0.281	0.318	0.305	0.312
	379	0.267	0.259	0.274	0.31	0.296	0.304
	378	0.26	0.251	0.267	0.302	0.288	0.296
	377	0.253	0.244	0.259	0.294	0.28	0.288
	376	0.245	0.236	0.252	0.285	0.272	0.28
	375	0.237	0.228	0.244	0.276	0.263	0.27
	374	0.229	0.22	0.235	0.266	0.253	0.261
	373	0.221	0.212	0.227	0.257	0.244	0.252
	372	0.214	0.205	0.22	0.248	0.235	0.243
	371	0.206	0.197	0.212	0.239	0.226	0.234
	370	0.199	0.19	0.205	0.231	0.217	0.226
	369	0.192	0.183	0.198	0.223	0.21	0.218
	368	0.185	0.176	0.192	0.216	0.203	0.211
	367	0.179	0.17	0.186	0.21	0.196	0.204
	366	0.173	0.164	0.179	0.203	0.189	0.197
	365	0.168	0.158	0.173	0.197	0.183	0.19
	364	0.162	0.152	0.167	0.189	0.176	0.183
	363	0.155	0.146	0.161	0.183	0.169	0.176
	362	0.15	0.14	0.155	0.176	0.163	0.169
	361	0.144	0.135	0.15	0.169	0.156	0.163
	360	0.139	0.13	0.144	0.163	0.15	0.158
	359	0.133	0.125	0.14	0.157	0.144	0.152
	358	0.129	0.12	0.135	0.152	0.139	0.147
	357	0.124	0.116	0.131	0.147	0.134	0.142
	356	0.12	0.111	0.128	0.142	0.13	0.137
	355	0.116	0.108	0.123	0.137	0.125	0.132
	354	0.113	0.104	0.12	0.133	0.121	0.127
	353	0.109	0.1	0.116	0.128	0.117	0.123
	352	0.105	0.096	0.112	0.123	0.112	0.119
	351	0.102	0.093	0.108	0.12	0.109	0.115
	350	0.098	0.089	0.105	0.116	0.105	0.111
	349	0.095	0.086	0.102	0.113	0.101	0.108
	348	0.092	0.083	0.099	0.111	0.098	0.106
	347	0.09	0.081	0.097	0.108	0.095	0.103
	346	0.088	0.079	0.095	0.106	0.093	0.101
	345	0.086	0.077	0.093	0.104	0.091	0.098
	344	0.084	0.075	0.091	0.101	0.089	0.096
	343	0.083	0.073	0.09	0.099	0.087	0.093
	342	0.082	0.072	0.088	0.096	0.085	0.091
	341	0.08	0.07	0.087	0.095	0.083	0.089
	340	0.079	0.069	0.085	0.093	0.081	0.087
	339	0.078	0.068	0.084	0.092	0.079	0.086
	338	0.076	0.067	0.083	0.09	0.078	0.085
	337	0.075	0.066	0.081	0.089	0.077	0.084
	336	0.074	0.065	0.08	0.087	0.076	0.083
	335	0.072	0.064	0.079	0.086	0.074	0.081
	334	0.071	0.063	0.078	0.085	0.073	0.08
	333	0.07	0.062	0.077	0.084	0.072	0.079
	332	0.07	0.062	0.077	0.084	0.071	0.078
	331	0.07	0.062	0.077	0.083	0.071	0.078
	330	0.07	0.062	0.078	0.083	0.071	0.078
	329	0.071	0.062	0.078	0.084	0.072	0.078
	328	0.071	0.061	0.078	0.084	0.072	0.079
	327	0.072	0.062	0.079	0.084	0.072	0.079
	326	0.072	0.062	0.079	0.085	0.072	0.079
	325	0.072	0.062	0.079	0.085	0.073	0.08
	324	0.073	0.063	0.08	0.085	0.073	0.08
	323	0.074	0.064	0.08	0.086	0.074	0.081
	322	0.075	0.066	0.082	0.087	0.076	0.082
	321	0.077	0.067	0.084	0.088	0.077	0.084
	320	0.078	0.069	0.085	0.089	0.078	0.085
	319	0.079	0.07	0.087	0.091	0.08	0.087
	318	0.08	0.071	0.088	0.092	0.081	0.088
	317	0.081	0.072	0.089	0.093	0.082	0.089
	316	0.083	0.073	0.09	0.095	0.083	0.091
	315	0.083	0.074	0.091	0.096	0.084	0.092
	314	0.085	0.075	0.093	0.098	0.086	0.094
	313	0.086	0.076	0.094	0.1	0.088	0.096
	312	0.088	0.078	0.096	0.103	0.091	0.099
	311	0.089	0.08	0.097	0.106	0.094	0.102
	310	0.091	0.082	0.1	0.111	0.099	0.106
	309	0.094	0.085	0.102	0.116	0.104	0.112
	308	0.098	0.088	0.106	0.123	0.111	0.119
	307	0.102	0.092	0.11	0.133	0.121	0.128
	306	0.107	0.098	0.115	0.145	0.132	0.14
	305	0.115	0.105	0.123	0.163	0.15	0.158
	304	0.126	0.116	0.133	0.19	0.177	0.185
	303	0.139	0.129	0.147	0.224	0.211	0.219
	302	0.154	0.144	0.161	0.262	0.249	0.257
	301	0.167	0.157	0.175	0.3	0.286	0.294
	300	0.178	0.167	0.185	0.333	0.318	0.326

## Sheet: Figure2
A	Time	DP	Molar Ratio	ΔH		B	Time	DP	Molar Ratio	ΔH		C	Time	DP	Molar Ratio	ΔH		H		dsDNA			ssMUT			G4-DNA
	0.083333	0.003918	0.097144	-40.4468			0.083333	-0.00012	0.29283	1.79286			0.083333	-0.00318	0.29283	4.30211			Ctrl	1.0057	1.01114	0.983162	1.00366	0.992869	1.00347	1	1	1
	0.1	0.001833	0.29283	-37.4419			0.1	0.000116	0.490394	3.04121			0.1	-0.00224	0.490394	3.20483			500nM	1.00076	0.998477	0.993925	1.00465	0.984685	0.988401	0.713261	0.741499	0.741936
	0.116667	0.001778	0.490394	-31.3016			0.116667	0.000222	0.689837	2.97336			0.116667	-0.00203	0.689837	2.55328			1μM	1.00154	0.979241	0.999249	0.990128	0.964206	0.966843	0.618169	0.619985	0.636943
	0.133333	0.001493	0.689837	-22.8587			0.133333	0.000309	0.891157	3.26702			0.133333	-0.00172	0.891157	3.793			5μM	0.942158	0.939259	0.936986	0.857003	0.836703	0.851782	0.416326	0.418318	0.414728
	0.15	0.001118	0.891157	-14.5655			0.15	0.000395	1.09436	3.57171			0.15	-0.0015	1.09436	2.52842			10μM	0.901115	0.883853	0.878987	0.757063	0.750837	0.764622	0.329451	0.334331	0.337053
	0.166667	0.000753	1.09436	-8.70716			0.166667	0.000291	1.29943	3.50823			0.166667	-0.00124	1.29943	2.57026
	0.183333	0.000198	1.29943	-5.24666			0.183333	3.8e-05	1.50639	3.73228			0.183333	-0.00087	1.50639	5.2196										Source note: this G4-DNA dataset is also used for the Parallel-G4 group in Figure 2J.
	0.2	-0.00019	1.50639	-3.27163			0.2	-0.00013	1.71522	3.9912			0.2	-0.00077	1.71522	3.19282
	0.216667	-9.3e-05	1.71522	-2.10593			0.216667	5e-05	1.92593	3.75035			0.216667	-0.00048	1.92593	3.61447
	0.233333	0.000132	1.92593	-1.3816			0.233333	0.000386	2.13852	3.24364			0.233333	-0.00014	2.13852	2.54884
	0.25	0.000776	2.13852	-0.90824			0.25	0.000243	2.35299	3.1479			0.25	0.000674	2.35299	1.20486
	0.266667	0.001771	2.35299	-0.58487			0.266667	8.9e-05	2.56933	3.12119			0.266667	0.001451	2.56933	2.40278
	0.283333	0.002556	2.56933	-0.35548			0.283333	5e-06					0.283333	0.001737
	0.3	0.00286					0.3	-0.00011					0.3	0.001733
	0.316667	0.003084					0.316667	8e-06					0.316667	0.001689
	0.333333	0.003048					0.333333	0.000234					0.333333	0.001956
	0.35	0.003002					0.35	0.00053					0.35	0.002686
	0.366667	0.003136					0.366667	0.000416					0.366667	0.002845
	0.383333	0.003229					0.383333	0.000102					0.383333	0.001704
	0.4	0.003362					0.4	-0.0003					0.4	0.000813
	0.416667	0.003444					0.416667	-0.00068					0.416667	0.000804
	0.433333	0.002817					0.433333	-0.00074					0.433333	0.000717
	0.45	0.002379					0.45	-0.00063					0.45	0.000559
	0.466667	0.002432					0.466667	-0.00066					0.466667	0.000812
	0.483333	0.002353					0.483333	-0.00069					0.483333	0.000444
	0.5	0.002103					0.5	-0.00065					0.5	-0.00108
	0.516667	0.002052					0.516667	-0.00023					0.516667	-0.00278
	0.533333	0.001892					0.533333	0.000273					0.533333	-0.00324
	0.55	0.001471					0.55	0.000408					0.55	-0.00176
	0.566667	0.000891					0.566667	0.000514					0.566667	-0.00035
	0.583333	-0.00014					0.583333	0.000899					0.583333	-0.00109
	0.6	-0.00141					0.6	0.001024					0.6	0.000405
	0.616667	-0.00246					0.616667	0.001049					0.616667	0.000443
	0.633333	-0.00272					0.633333	0.001014					0.633333	-0.00178
	0.65	-0.00291					0.65	0.000879					0.65	-0.00428
	0.666667	-0.00316					0.666667	0.000344					0.666667	-0.00467
	0.683333	-0.00334					0.683333	-0.00034					0.683333	-0.00322
	0.7	-0.00354					0.7	-0.00069					0.7	-0.00326
	0.716667	-0.00388					0.716667	-0.00063					0.716667	-0.0037
	0.733333	-0.00376					0.733333	-0.00058					0.733333	-0.00231
	0.75	-0.0037					0.75	-0.00072					0.75	-0.00173
	0.766667	-0.00417					0.766667	-0.00084					0.766667	-0.00213
	0.783333	-0.00413					0.783333	-0.00105					0.783333	-0.00178
	0.8	-0.00399					0.8	-0.00105					0.8	-0.00073
	0.816667	-0.00441					0.816667	-0.00108					0.816667	0.000455
	0.833333	-0.00447					0.833333	-0.00128					0.833333	0.000809
	0.85	-0.00408					0.85	-0.00111					0.85	0.001483
	0.866667	-0.00407					0.866667	-0.00077					0.866667	0.002587
	0.883333	-0.00328					0.883333	-0.00113					0.883333	0.003032
	0.9	-0.00223					0.9	-0.00145					0.9	0.003326
	0.916667	-0.00269					0.916667	-0.00149					0.916667	0.003151
	0.933333	-0.0029					0.933333	-0.00015					0.933333	0.003846
	0.95	-0.00373					0.95	0.001016					0.95	0.005981
	0.966667	-0.0041					0.966667	0.002809					0.966667	0.007677
	0.983333	-0.00213					0.983333	0.004591					0.983333	0.008133
	1	0.002017					1	0.003564					1	0.00683
	1.01667	0.006541					1.01667	0.001977					1.01667	0.009897
	1.03333	0.004416					1.03333	0.003079					1.03333	0.014965
	1.05	-0.01088					1.05	0.007312					1.05	0.035202
	1.06667	-0.056					1.06667	0.008195					1.06667	0.068621
	1.08333	-0.13041					1.08333	0.005718					1.08333	0.09641
	1.1	-0.20613					1.1	0.00369					1.1	0.105419
	1.11667	-0.24936					1.11667	0.003523					1.11667	0.086758
	1.13333	-0.2665					1.13333	0.002826					1.13333	0.052116
	1.15	-0.25417					1.15	0.001648					1.15	0.013298
	1.16667	-0.23578					1.16667	0.000991					1.16667	-0.01428
	1.18333	-0.21237					1.18333	0.000654					1.18333	-0.02616
	1.2	-0.17982					1.2	0.000167					1.2	-0.03027
	1.21667	-0.14785					1.21667	-0.00035					1.21667	-0.02772
	1.23333	-0.1233					1.23333	-0.00095					1.23333	-0.01723
	1.25	-0.11009					1.25	-0.0018					1.25	-0.00704
	1.26667	-0.09861					1.26667	-0.00291					1.26667	-0.00135
	1.28333	-0.08521					1.28333	-0.00422					1.28333	0.001368
	1.3	-0.07267					1.3	-0.00478					1.3	0.004797
	1.31667	-0.06325					1.31667	-0.00484					1.31667	0.007261
	1.33333	-0.05652					1.33333	-0.00454					1.33333	0.008059
	1.35	-0.04939					1.35	-0.00425					1.35	0.007648
	1.36667	-0.04301					1.36667	-0.00401					1.36667	0.006776
	1.38333	-0.03726					1.38333	-0.00379					1.38333	0.006435
	1.4	-0.03354					1.4	-0.0037					1.4	0.007028
	1.41667	-0.03035					1.41667	-0.0036					1.41667	0.007845
	1.43333	-0.02845					1.43333	-0.00362					1.43333	0.007801
	1.45	-0.02655					1.45	-0.00386					1.45	0.007378
	1.46667	-0.02507					1.46667	-0.00412					1.46667	0.006725
	1.48333	-0.0227					1.48333	-0.00439					1.48333	0.005757
	1.5	-0.01912					1.5	-0.00494					1.5	0.004511
	1.51667	-0.01636					1.51667	-0.005					1.51667	0.003155
	1.53333	-0.01564					1.53333	-0.0047					1.53333	0.002079
	1.55	-0.01479					1.55	-0.0044					1.55	0.001093
	1.56667	-0.01422					1.56667	-0.00428					1.56667	5.3e-05
	1.58333	-0.01337					1.58333	-0.00434					1.58333	-0.00049
	1.6	-0.01263					1.6	-0.00438					1.6	-0.00083
	1.61667	-0.01173					1.61667	-0.00422					1.61667	-0.0018
	1.63333	-0.01103					1.63333	-0.00411					1.63333	-0.0026
	1.65	-0.01025					1.65	-0.00431					1.65	-0.00244
	1.66667	-0.00944					1.66667	-0.0047					1.66667	-0.0026
	1.68333	-0.00911					1.68333	-0.00482					1.68333	-0.00269
	1.7	-0.00885					1.7	-0.00469					1.7	-0.0032
	1.71667	-0.0082					1.71667	-0.00486					1.71667	-0.00304
	1.73333	-0.00757					1.73333	-0.00528					1.73333	-0.00217
	1.75	-0.00711					1.75	-0.0056					1.75	-0.0016
	1.76667	-0.00664					1.76667	-0.00562					1.76667	-0.00144
	1.78333	-0.00595					1.78333	-0.00545					1.78333	-0.00101
	1.8	-0.00517					1.8	-0.00545					1.8	-0.00026
	1.81667	-0.00446					1.81667	-0.00516					1.81667	0.000634
	1.83333	-0.0037					1.83333	-0.00495					1.83333	0.00174
	1.85	-0.00276					1.85	-0.00485					1.85	0.002936
	1.86667	-0.00195					1.86667	-0.00496					1.86667	0.004161
	1.88333	-0.00141					1.88333	-0.00504					1.88333	0.004908
	1.9	-0.00098					1.9	-0.00501					1.9	0.005337
	1.91667	-0.00094					1.91667	-0.00473					1.91667	0.005947
	1.93333	-0.00091					1.93333	-0.00429					1.93333	0.006666
	1.95	-0.0008					1.95	-0.00374					1.95	0.007535
	1.96667	-0.00074					1.96667	-0.00331					1.96667	0.007906
	1.98333	-0.00064					1.98333	-0.00302					1.98333	0.007847
	2	-0.00047					2	-0.00271					2	0.008409
	2.01667	-1.8e-05					2.01667	-0.00249					2.01667	0.008771
	2.03333	0.000667					2.03333	-0.00212					2.03333	0.009283
	2.05	0.001172					2.05	-0.00159					2.05	0.008666
	2.06667	0.001447					2.06667	-0.00122					2.06667	0.00749
	2.08333	0.001642					2.08333	-0.00092					2.08333	0.006843
	2.1	0.001567					2.1	-0.00088					2.1	0.006767
	2.11667	0.001442					2.11667	-0.00073					2.11667	0.006161
	2.13333	0.001327					2.13333	-0.0005					2.13333	0.005875
	2.15	0.001292					2.15	-0.00042					2.15	0.00606
	2.16667	0.001158					2.16667	-0.00035					2.16667	0.005225
	2.18333	0.001044					2.18333	-0.00046					2.18333	0.004649
	2.2	0.00104					2.2	-0.00047					2.2	0.004204
	2.21667	0.001226					2.21667	-0.00051					2.21667	0.003709
	2.23333	0.001321					2.23333	-0.00067					2.23333	0.004044
	2.25	0.001577					2.25	-0.00101					2.25	0.004519
	2.26667	0.001784					2.26667	-0.00124					2.26667	0.005323
	2.28333	0.001821					2.28333	-0.00134					2.28333	0.005588
	2.3	0.001839					2.3	-0.00141					2.3	0.005223
	2.31667	0.001746					2.31667	-0.00153					2.31667	0.004567
	2.33333	0.001513					2.33333	-0.00181					2.33333	0.004211
	2.35	0.00126					2.35	-0.00202					2.35	0.003786
	2.36667	0.001078					2.36667	-0.00241					2.36667	0.00388
	2.38333	0.001107					2.38333	-0.00284					2.38333	0.003893
	2.4	0.001185					2.4	-0.00289					2.4	0.003465
	2.41667	0.001114					2.41667	-0.00276					2.41667	0.002848
	2.43333	0.000882					2.43333	-0.00259					2.43333	0.002491
	2.45	0.000611					2.45	-0.00267					2.45	0.002194
	2.46667	0.000471					2.46667	-0.00284					2.46667	0.001823
	2.48333	0.000341					2.48333	-0.00283					2.48333	0.001342
	2.5	4.1e-05					2.5	-0.00272					2.5	0.000451
	2.51667	-0.00056					2.51667	-0.00253					2.51667	-0.00016
	2.53333	-0.00111					2.53333	-0.0026					2.53333	-0.00091
	2.55	-0.00174					2.55	-0.00268					2.55	-0.00113
	2.56667	-0.00252					2.56667	-0.00263					2.56667	-0.00183
	2.58333	-0.00291					2.58333	-0.00267					2.58333	-0.00233
	2.6	-0.00303					2.6	-0.00294					2.6	-0.00275
	2.61667	-0.00328					2.61667	-0.00309					2.61667	-0.00305
	2.63333	-0.00355					2.63333	-0.00311					2.63333	-0.00326
	2.65	-0.00311					2.65	-0.00311					2.65	-0.00317
	2.66667	-0.00208					2.66667	-0.00313					2.66667	-0.00305
	2.68333	-0.00181					2.68333	-0.00334					2.68333	-0.00356
	2.7	-0.00222					2.7	-0.00324					2.7	-0.00389
	2.71667	-0.00202					2.71667	-0.00312					2.71667	-0.00358
	2.73333	-0.00168					2.73333	-0.00343					2.73333	-0.00332
	2.75	-0.00136					2.75	-0.00373					2.75	-0.00359
	2.76667	-0.00086					2.76667	-0.0037					2.76667	-0.00405
	2.78333	-0.00058					2.78333	-0.0035					2.78333	-0.00433
	2.8	0.0002					2.8	-0.00335					2.8	-0.00431
	2.81667	0.001303					2.81667	-0.00309					2.81667	-0.00448
	2.83333	0.001957					2.83333	-0.00281					2.83333	-0.00485
	2.85	0.003272					2.85	-0.00262					2.85	-0.00443
	2.86667	0.004068					2.86667	-0.00249					2.86667	-0.0042
	2.88333	0.004405					2.88333	-0.0025					2.88333	-0.0039
	2.9	0.005441					2.9	-0.00255					2.9	-0.00404
	2.91667	0.005367					2.91667	-0.00211					2.91667	-0.00512
	2.93333	0.005524					2.93333	-0.00176					2.93333	-0.00599
	2.95	0.006321					2.95	-0.00192					2.95	-0.00324
	2.96667	0.00551					2.96667	-0.00199					2.96667	0.003628
	2.98333	0.00501					2.98333	-0.00197					2.98333	0.009722
	3	0.004159					3	-0.00179					3	0.011297
	3.01667	0.004338					3.01667	-0.00137					3.01667	0.010491
	3.03333	0.001747					3.03333	-0.00099					3.03333	0.009257
	3.05	-0.03279					3.05	-0.00081					3.05	0.007804
	3.06667	-0.1091					3.06667	-0.00031					3.06667	0.006781
	3.08333	-0.21018					3.08333	0.000136					3.08333	0.005738
	3.1	-0.3076					3.1	0.000207					3.1	0.004255
	3.11667	-0.39475					3.11667	9.8e-05					3.11667	0.003014
	3.13333	-0.45651					3.13333	-3e-05					3.13333	0.002995
	3.15	-0.48589					3.15	-0.0003					3.15	0.002545
	3.16667	-0.50557					3.16667	-0.00072					3.16667	0.001316
	3.18333	-0.50995					3.18333	-0.00089					3.18333	0.000216
	3.2	-0.49827					3.2	-0.00083					3.2	-0.00072
	3.21667	-0.46651					3.21667	-0.00053					3.21667	-0.00132
	3.23333	-0.42439					3.23333	-7.4e-05					3.23333	-0.00202
	3.25	-0.37387					3.25	0.00023					3.25	-0.00262
	3.26667	-0.32284					3.26667	0.000563					3.26667	-0.00165
	3.28333	-0.27763					3.28333	0.000948					3.28333	-0.00015
	3.3	-0.23914					3.3	0.001134					3.3	-0.00018
	3.31667	-0.2056					3.31667	0.001379					3.31667	-0.00122
	3.33333	-0.17696					3.33333	0.001374					3.33333	-0.0015
	3.35	-0.15558					3.35	0.001189					3.35	-0.00113
	3.36667	-0.136					3.36667	0.000985					3.36667	-0.00014
	3.38333	-0.1199					3.38333	0.001022					3.38333	-2.2e-05
	3.4	-0.10711					3.4	0.001259					3.4	-0.00018
	3.41667	-0.09724					3.41667	0.002106					3.41667	-0.00124
	3.43333	-0.08431					3.43333	0.003142					3.43333	-0.00213
	3.45	-0.07378					3.45	0.003411					3.45	-0.00217
	3.46667	-0.06571					3.46667	0.002179					3.46667	-0.00087
	3.48333	-0.06135					3.48333	0.001257					3.48333	-0.0003
	3.5	-0.05705					3.5	-0.00017					3.5	-0.00045
	3.51667	-0.05144					3.51667	0.002344					3.51667	0.001801
	3.53333	-0.04574					3.53333	0.006473					3.53333	0.000565
	3.55	-0.0406					3.55	0.011722					3.55	0.019299
	3.56667	-0.03611					3.56667	0.017791					3.56667	0.057993
	3.58333	-0.03309					3.58333	0.0293					3.58333	0.115737
	3.6	-0.03041					3.6	0.0406					3.6	0.170241
	3.61667	-0.02747					3.61667	0.042949					3.61667	0.186675
	3.63333	-0.025					3.63333	0.043649					3.63333	0.163089
	3.65	-0.02302					3.65	0.035218					3.65	0.108613
	3.66667	-0.021					3.66667	0.019678					3.66667	0.040867
	3.68333	-0.01864					3.68333	0.013517					3.68333	-0.01696
	3.7	-0.01543					3.7	0.012287					3.7	-0.05085
	3.71667	-0.0134					3.71667	0.010636					3.71667	-0.06885
	3.73333	-0.0126					3.73333	0.008886					3.73333	-0.06799
	3.75	-0.01174					3.75	0.007545					3.75	-0.05738
	3.76667	-0.01099					3.76667	0.006884					3.76667	-0.0382
	3.78333	-0.01034					3.78333	0.006002					3.78333	-0.02213
	3.8	-0.00978					3.8	0.005371					3.8	-0.00833
	3.81667	-0.009					3.81667	0.00523					3.81667	0.004007
	3.83333	-0.00829					3.83333	0.004858					3.83333	0.011711
	3.85	-0.00751					3.85	0.004316					3.85	0.012166
	3.86667	-0.00745					3.86667	0.003833					3.86667	0.010501
	3.88333	-0.00767					3.88333	0.0033					3.88333	0.007837
	3.9	-0.00814					3.9	0.002677					3.9	0.002832
	3.91667	-0.00812					3.91667	0.002225					3.91667	-0.0063
	3.93333	-0.00792					3.93333	0.00191					3.93333	-0.01045
	3.95	-0.00776					3.95	0.001635					3.95	-0.01147
	3.96667	-0.0072					3.96667	0.001401					3.96667	-0.01133
	3.98333	-0.00648					3.98333	0.001326					3.98333	-0.01009
	4	-0.00588					4	0.001181					4	-0.00837
	4.01667	-0.0061					4.01667	0.001084					4.01667	-0.00688
	4.03333	-0.00607					4.03333	0.000906					4.03333	-0.00529
	4.05	-0.0052					4.05	0.000699					4.05	-0.00467
	4.06667	-0.00457					4.06667	0.000552					4.06667	-0.00416
	4.08333	-0.00416					4.08333	0.000444					4.08333	-0.00374
	4.1	-0.00362					4.1	0.000344					4.1	-0.00297
	4.11667	-0.003					4.11667	0.000103					4.11667	-0.00203
	4.13333	-0.00232					4.13333	-0.0003					4.13333	-0.00081
	4.15	-0.00167					4.15	-0.00075					4.15	0.000631
	4.16667	-0.00122					4.16667	-0.00084					4.16667	0.001889
	4.18333	-0.00086					4.18333	-0.00097					4.18333	0.002768
	4.2	-0.00012					4.2	-0.00099					4.2	0.003787
	4.21667	0.000608					4.21667	-0.00096					4.21667	0.004416
	4.23333	0.00131					4.23333	-0.00091					4.23333	0.004935
	4.25	0.001672					4.25	-0.00083					4.25	0.004945
	4.26667	0.001833					4.26667	-0.00072					4.26667	0.005715
	4.28333	0.001745					4.28333	-0.00071					4.28333	0.006045
	4.3	0.001846					4.3	-0.00074					4.3	0.006046
	4.31667	0.001788					4.31667	-0.00069					4.31667	0.006506
	4.33333	0.001808					4.33333	-0.00062					4.33333	0.006747
	4.35	0.001977					4.35	-0.00054					4.35	0.007099
	4.36667	0.002086					4.36667	-0.00043					4.36667	0.007731
	4.38333	0.002065					4.38333	-0.00044					4.38333	0.008643
	4.4	0.002304					4.4	-0.0003					4.4	0.008544
	4.41667	0.002683					4.41667	-0.00017					4.41667	0.008227
	4.43333	0.00276					4.43333	-0.00015					4.43333	0.007391
	4.45	0.002406					4.45	-6e-06					4.45	0.006884
	4.46667	0.002002					4.46667	0.000186					4.46667	0.006448
	4.48333	0.001628					4.48333	0.000357					4.48333	0.005901
	4.5	0.001724					4.5	0.000335					4.5	0.005536
	4.51667	0.00211					4.51667	0.000411					4.51667	0.005501
	4.53333	0.002323					4.53333	0.000456					4.53333	0.005047
	4.55	0.002135					4.55	0.000372					4.55	0.004782
	4.56667	0.001878					4.56667	0.000278					4.56667	0.005118
	4.58333	0.00148					4.58333	-5e-05					4.58333	0.005204
	4.6	0.001263					4.6	-0.00036					4.6	0.004882
	4.61667	0.001125					4.61667	-0.00048					4.61667	0.004469
	4.63333	0.000884					4.63333	-0.00061					4.63333	0.004766
	4.65	0.000822					4.65	-0.00086					4.65	0.004934
	4.66667	0.000441					4.66667	-0.00097					4.66667	0.004813
	4.68333	-0.00021					4.68333	-0.00117					4.68333	0.005712
	4.7	-0.00122					4.7	-0.00134					4.7	0.006842
	4.71667	-0.00223					4.71667	-0.00137					4.71667	0.007162
	4.73333	-0.00332					4.73333	-0.00138					4.73333	0.007161
	4.75	-0.0042					4.75	-0.00177					4.75	0.007833
	4.76667	-0.00453					4.76667	-0.00201					4.76667	0.011415
	4.78333	-0.00484					4.78333	-0.00196					4.78333	0.017407
	4.8	-0.00451					4.8	-0.00224					4.8	0.018868
	4.81667	-0.0049					4.81667	-0.0027					4.81667	0.01683
	4.83333	-0.0056					4.83333	-0.00296					4.83333	0.014965
	4.85	-0.00608					4.85	-0.00308					4.85	0.013129
	4.86667	-0.00663					4.86667	-0.00296					4.86667	0.011483
	4.88333	-0.00682					4.88333	-0.00269					4.88333	0.010278
	4.9	-0.00764					4.9	-0.00222					4.9	0.009172
	4.91667	-0.00799					4.91667	-0.00168					4.91667	0.008159
	4.93333	-0.00769					4.93333	-0.00131					4.93333	0.007196
	4.95	-0.006					4.95	-0.00111					4.95	0.006234
	4.96667	-0.00426					4.96667	-0.00073					4.96667	0.004981
	4.98333	-0.00251					4.98333	-0.00048					4.98333	0.003728
	5	-0.00124					5	-0.00031					5	0.002628
	5.01667	-0.00122					5.01667	7e-06					5.01667	0.001888
	5.03333	-0.00124					5.03333	0.00019					5.03333	0.001428
	5.05	-0.00035					5.05	0.000324					5.05	0.001128
	5.06667	0.000529					5.06667	0.000327					5.06667	0.001258
	5.08333	0.001767					5.08333	0.000558					5.08333	0.001381
	5.1	0.002595					5.1	0.00095					5.1	0.001564
	5.11667	0.003143					5.11667	0.000982					5.11667	0.001746
	5.13333	0.003859					5.13333	0.001183					5.13333	0.001709
	5.15	0.004036					5.15	0.001955					5.15	0.001383
	5.16667	0.004252					5.16667	0.002477					5.16667	0.001288
	5.18333	0.004059					5.18333	0.002759					5.18333	0.001433
	5.2	0.003635					5.2	0.00279					5.2	0.001578
	5.21667	0.003412					5.21667	0.002592					5.21667	0.000993
	5.23333	0.003828					5.23333	0.002084					5.23333	0.000318
	5.25	0.003845					5.25	0.001627					5.25	0.000235
	5.26667	0.003772					5.26667	0.00145					5.26667	0.000621
	5.28333	0.003448					5.28333	0.001453					5.28333	0.000877
	5.3	0.003245					5.3	0.001475					5.3	0.000653
	5.31667	0.003062					5.31667	0.001429					5.31667	-0.00035
	5.33333	0.002789					5.33333	0.001353					5.33333	-0.00076
	5.35	0.002706					5.35	0.001348					5.35	-0.00095
	5.36667	0.002094					5.36667	0.001462					5.36667	-0.00118
	5.38333	0.000801					5.38333	0.001777					5.38333	-0.00206
	5.4	-8.1e-05					5.4	0.001933					5.4	-0.0032
	5.41667	-0.00039					5.41667	0.001819					5.41667	-0.00385
	5.43333	0.000165					5.43333	0.000875					5.43333	-0.00348
	5.45	0.000614					5.45	0.000482					5.45	-0.00289
	5.46667	0.000483					5.46667	0.001638					5.46667	-0.00232
	5.48333	0.000731					5.48333	0.002145					5.48333	-0.00242
	5.5	0.00212					5.5	0.002513					5.5	-0.00196
	5.51667	0.001469					5.51667	0.003111					5.51667	-0.00287
	5.53333	0.001219					5.53333	0.002979					5.53333	-0.00502
	5.55	-0.01319					5.55	0.005757					5.55	0.011343
	5.56667	-0.05851					5.56667	0.012296					5.56667	0.053852
	5.58333	-0.12647					5.58333	0.026216					5.58333	0.1142
	5.6	-0.20265					5.6	0.039635					5.6	0.171738
	5.61667	-0.27457					5.61667	0.051304					5.61667	0.192436
	5.63333	-0.33165					5.63333	0.049274					5.63333	0.168854
	5.65	-0.36691					5.65	0.043764					5.65	0.115799
	5.66667	-0.39075					5.66667	0.038634					5.66667	0.052705
	5.68333	-0.40657					5.68333	0.033865					5.68333	-0.00342
	5.7	-0.4092					5.7	0.030055					5.7	-0.04045
	5.71667	-0.39422					5.71667	0.027385					5.71667	-0.05506
	5.73333	-0.36538					5.73333	0.024996					5.73333	-0.05415
	5.75	-0.32654					5.75	0.022767					5.75	-0.03702
	5.76667	-0.28684					5.76667	0.020878					5.76667	-0.01813
	5.78333	-0.25244					5.78333	0.018789					5.78333	-0.00476
	5.8	-0.22326					5.8	0.01638					5.8	0.006814
	5.81667	-0.19722					5.81667	0.014082					5.81667	0.011945
	5.83333	-0.17188					5.83333	0.012313					5.83333	0.016695
	5.85	-0.15316					5.85	0.010794					5.85	0.019975
	5.86667	-0.13474					5.86667	0.009376					5.86667	0.020675
	5.88333	-0.11567					5.88333	0.008487					5.88333	0.018885
	5.9	-0.09943					5.9	0.007808					5.9	0.018433
	5.91667	-0.08476					5.91667	0.00731					5.91667	0.018331
	5.93333	-0.07585					5.93333	0.006821					5.93333	0.016229
	5.95	-0.0711					5.95	0.006392					5.95	0.013867
	5.96667	-0.06594					5.96667	0.005854					5.96667	0.011384
	5.98333	-0.06035					5.98333	0.005215					5.98333	0.009749
	6	-0.05461					6	0.004446					6	0.008485
	6.01667	-0.05					6.01667	0.003877					6.01667	0.00659
	6.03333	-0.04545					6.03333	0.003398					6.03333	0.005196
	6.05	-0.04209					6.05	0.003179					6.05	0.004561
	6.06667	-0.03812					6.06667	0.003129					6.06667	0.003014
	6.08333	-0.03527					6.08333	0.00298					6.08333	0.001497
	6.1	-0.03285					6.1	0.00273					6.1	0.00034
	6.11667	-0.0291					6.11667	0.00251					6.11667	-0.00066
	6.13333	-0.025					6.13333	0.0022					6.13333	-0.00112
	6.15	-0.02159					6.15	0.00193					6.15	-0.00169
	6.16667	-0.01916					6.16667	0.001589					6.16667	-0.00243
	6.18333	-0.01739					6.18333	0.001389					6.18333	-0.0034
	6.2	-0.01633					6.2	0.001448					6.2	-0.00455
	6.21667	-0.01472					6.21667	0.001157					6.21667	-0.00516
	6.23333	-0.01295					6.23333	0.000815					6.23333	-0.00583
	6.25	-0.01172					6.25	0.000473					6.25	-0.00681
	6.26667	-0.01058					6.26667	0.000391					6.26667	-0.00782
	6.28333	-0.00931					6.28333	0.00026					6.28333	-0.00859
	6.3	-0.00784					6.3	2.7e-05					6.3	-0.00892
	6.31667	-0.00646					6.31667	5.3e-05					6.31667	-0.00993
	6.33333	-0.00575					6.33333	0.00017					6.33333	-0.011
	6.35	-0.00584					6.35	0.000166					6.35	-0.01147
	6.36667	-0.00632					6.36667	0.000373					6.36667	-0.01195
	6.38333	-0.00653					6.38333	0.000288					6.38333	-0.01245
	6.4	-0.00624					6.4	0.000162					6.4	-0.01302
	6.41667	-0.00595					6.41667	5.7e-05					6.41667	-0.01294
	6.43333	-0.00555					6.43333	6.2e-05					6.43333	-0.01337
	6.45	-0.00498					6.45	-0.00012					6.45	-0.01395
	6.46667	-0.00518					6.46667	-0.00035					6.46667	-0.01395
	6.48333	-0.00559					6.48333	-0.00045					6.48333	-0.01402
	6.5	-0.00618					6.5	-0.00046					6.5	-0.01364
	6.51667	-0.00621					6.51667	-0.00071					6.51667	-0.01283
	6.53333	-0.00526					6.53333	-0.00102					6.53333	-0.01214
	6.55	-0.00402					6.55	-0.00112					6.55	-0.01192
	6.56667	-0.0036					6.56667	-0.00106					6.56667	-0.01144
	6.58333	-0.00369					6.58333	-0.00103					6.58333	-0.01109
	6.6	-0.0042					6.6	-0.00122					6.6	-0.00997
	6.61667	-0.00462					6.61667	-0.00141					6.61667	-0.0088
	6.63333	-0.00514					6.63333	-0.00133					6.63333	-0.00799
	6.65	-0.00522					6.65	-0.00112					6.65	-0.0074
	6.66667	-0.00588					6.66667	-0.0009					6.66667	-0.00723
	6.68333	-0.00568					6.68333	-0.00079					6.68333	-0.00743
	6.7	-0.00489					6.7	-0.00091					6.7	-0.00734
	6.71667	-0.00425					6.71667	-0.00079					6.71667	-0.00636
	6.73333	-0.00387					6.73333	-0.00069					6.73333	-0.0018
	6.75	-0.00372					6.75	-0.00074					6.75	0.002766
	6.76667	-0.00349					6.76667	-0.00093					6.76667	0.006884
	6.78333	-0.00382					6.78333	-0.00099					6.78333	0.007401
	6.8	-0.0036					6.8	-0.00097					6.8	0.007617
	6.81667	-0.00406					6.81667	-0.00068					6.81667	0.008393
	6.83333	-0.00406					6.83333	-0.00047					6.83333	0.009159
	6.85	-0.00329					6.85	-0.00034					6.85	0.008696
	6.86667	-0.00298					6.86667	-0.00023					6.86667	0.007661
	6.88333	-0.00277					6.88333	-0.00042					6.88333	0.008146
	6.9	-0.00257					6.9	-0.00096					6.9	0.0083
	6.91667	-0.00219					6.91667	-0.0013					6.91667	0.007435
	6.93333	-0.00172					6.93333	-0.00114					6.93333	0.007279
	6.95	-0.00105					6.95	-0.00118					6.95	0.006903
	6.96667	-0.00056					6.96667	-0.00117					6.96667	0.005096
	6.98333	0.000138					6.98333	-0.00077					6.98333	0.002969
	7	0.000377					7	-0.00065					7	0.001662
	7.01667	0.000257					7.01667	-0.00056					7.01667	0.000886
	7.03333	0.000387					7.03333	-0.00027					7.03333	0.000588
	7.05	0.000706					7.05	-0.00029					7.05	0.000369
	7.06667	0.001066					7.06667	-0.00026					7.06667	0.000461
	7.08333	0.001546					7.08333	0.000153					7.08333	0.000273
	7.1	0.001828					7.1	0.000666					7.1	-0.00024
	7.11667	0.002041					7.11667	0.00096					7.11667	-0.00077
	7.13333	0.002114					7.13333	0.001366					7.13333	-0.001
	7.15	0.001997					7.15	0.001301					7.15	-0.00062
	7.16667	0.001849					7.16667	0.001406					7.16667	-0.00043
	7.18333	0.001692					7.18333	0.001671					7.18333	-0.00022
	7.2	0.001738					7.2	0.001969					7.2	-0.0001
	7.21667	0.001953					7.21667	0.002358					7.21667	-7.4e-05
	7.23333	0.001999					7.23333	0.002796					7.23333	-0.00013
	7.25	0.001884					7.25	0.002965					7.25	-0.00013
	7.26667	0.00162					7.26667	0.002883					7.26667	0.000134
	7.28333	0.001066					7.28333	0.002685					7.28333	0.000442
	7.3	0.001104					7.3	0.002288					7.3	0.000611
	7.31667	0.001212					7.31667	0.00191					7.31667	0.00087
	7.33333	0.00117					7.33333	0.001673					7.33333	0.000968
	7.35	0.001018					7.35	0.001645					7.35	0.000937
	7.36667	0.000806					7.36667	0.001552					7.36667	0.000855
	7.38333	0.000694					7.38333	0.001308					7.38333	0.000603
	7.4	0.000524					7.4	0.000984					7.4	0.000172
	7.41667	0.000264					7.41667	0.000271					7.41667	-0.00067
	7.43333	0.000173					7.43333	-0.00053					7.43333	-0.00122
	7.45	-0.00029					7.45	-0.00161					7.45	-0.00071
	7.46667	-0.00077					7.46667	-0.00193					7.46667	0.000464
	7.48333	-0.00121					7.48333	-0.00061					7.48333	0.000402
	7.5	-0.00125					7.5	0.001316					7.5	-0.0008
	7.51667	-0.00134					7.51667	0.003787					7.51667	-0.00351
	7.53333	-0.00159					7.53333	0.001969					7.53333	-0.00491
	7.55	-0.00204					7.55	0.002862					7.55	0.015182
	7.56667	-0.00232					7.56667	0.010705					7.56667	0.055339
	7.58333	-0.00247					7.58333	0.027657					7.58333	0.110277
	7.6	-0.00218					7.6	0.045461					7.6	0.159834
	7.61667	-0.00221					7.61667	0.053426					7.61667	0.174272
	7.63333	-0.00245					7.63333	0.051021					7.63333	0.148379
	7.65	-0.00259					7.65	0.044966					7.65	0.097026
	7.66667	-0.00275					7.66667	0.039331					7.66667	0.034593
	7.68333	-0.0028					7.68333	0.032127					7.68333	-0.01998
	7.7	-0.00257					7.7	0.027714					7.7	-0.04751
	7.71667	-0.00229					7.71667	0.024671					7.71667	-0.06021
	7.73333	-0.00203					7.73333	0.022638					7.73333	-0.05689
	7.75	-0.00164					7.75	0.021095					7.75	-0.04668
	7.76667	-0.00097					7.76667	0.019562					7.76667	-0.03158
	7.78333	-0.00027					7.78333	0.018311					7.78333	-0.01554
	7.8	0.000322					7.8	0.016749					7.8	-0.0075
	7.81667	0.000673					7.81667	0.015007					7.81667	-0.00241
	7.83333	0.000774					7.83333	0.012876					7.83333	-1.5e-05
	7.85	0.000846					7.85	0.011345					7.85	-0.00012
	7.86667	0.001297					7.86667	0.010204					7.86667	0.000369
	7.88333	0.001739					7.88333	0.009233					7.88333	0.001346
	7.9	0.002571					7.9	0.008262					7.9	0.002104
	7.91667	0.003683					7.91667	0.007342					7.91667	0.002301
	7.93333	0.005275					7.93333	0.006811					7.93333	0.002128
	7.95	0.006097					7.95	0.006341					7.95	0.001716
	7.96667	0.005299					7.96667	0.005631					7.96667	0.001643
	7.98333	0.003072					7.98333	0.00509					7.98333	0.001781
	8	0.000894					8	0.00438					8	0.001918
	8.01667	0.001577					8.01667	0.00385					8.01667	0.001906
	8.03333	0.00194					8.03333	0.003399					8.03333	0.001574
	8.05	-0.00777					8.05	0.003179					8.05	0.001372
	8.06667	-0.03729					8.06667	0.003029					8.06667	0.00133
	8.08333	-0.07992					8.08333	0.002628					8.08333	0.001148
	8.1	-0.12251					8.1	0.002388					8.1	0.000466
	8.11667	-0.16641					8.11667	0.002357					8.11667	-0.00025
	8.13333	-0.20699					8.13333	0.002206					8.13333	-0.00087
	8.15	-0.2416					8.15	0.001985					8.15	-0.00139
	8.16667	-0.26352					8.16667	0.001944					8.16667	-0.00188
	8.18333	-0.27734					8.18333	0.001972					8.18333	-0.00222
	8.2	-0.27601					8.2	0.00185					8.2	-0.00228
	8.21667	-0.26287					8.21667	0.001808					8.21667	-0.00259
	8.23333	-0.25058					8.23333	0.001986					8.23333	-0.00273
	8.25	-0.22469					8.25	0.002254					8.25	-0.00292
	8.26667	-0.19949					8.26667	0.002121					8.26667	-0.00307
	8.28333	-0.18011					8.28333	0.001637					8.28333	-0.00345
	8.3	-0.16311					8.3	0.001384					8.3	-0.00393
	8.31667	-0.14903					8.31667	0.00113					8.31667	-0.00454
	8.33333	-0.13106					8.33333	0.000766					8.33333	-0.00518
	8.35	-0.11767					8.35	0.000411					8.35	-0.00538
	8.36667	-0.09384					8.36667	0.000255					8.36667	-0.00562
	8.38333	-0.07911					8.38333	5e-05					8.38333	-0.00551
	8.4	-0.07648					8.4	-0.00032					8.4	-0.00438
	8.41667	-0.07182					8.41667	-0.00038					8.41667	-0.00346
	8.43333	-0.06524					8.43333	-0.00051					8.43333	-0.00306
	8.45	-0.05939					8.45	-0.00036					8.45	-0.00316
	8.46667	-0.05315					8.46667	-0.00027					8.46667	-0.00376
	8.48333	-0.04801					8.48333	-0.00025					8.48333	-0.0035
	8.5	-0.04294					8.5	-0.00048					8.5	-0.00218
	8.51667	-0.0398					8.51667	-0.001					8.51667	0.000617
	8.53333	-0.03605					8.53333	-0.00131					8.53333	0.001638
	8.55	-0.0329					8.55	-0.00159					8.55	0.000988
	8.56667	-0.03035					8.56667	-0.00194					8.56667	0.000358
	8.58333	-0.0276					8.58333	-0.00227					8.58333	0.001909
	8.6	-0.02522					8.6	-0.00254					8.6	0.002028
	8.61667	-0.02236					8.61667	-0.00242					8.61667	0.001456
	8.63333	-0.02036					8.63333	-0.00224					8.63333	0.001515
	8.65	-0.01941					8.65	-0.00218					8.65	0.002314
	8.66667	-0.01907					8.66667	-0.00202					8.66667	0.003549
	8.68333	-0.01798					8.68333	-0.00169					8.68333	0.004772
	8.7	-0.01727					8.7	-0.00159					8.7	0.005016
	8.71667	-0.01659					8.71667	-0.0017					8.71667	0.004469
	8.73333	-0.01585					8.73333	-0.00188					8.73333	0.004623
	8.75	-0.01582					8.75	-0.00204					8.75	0.005937
	8.76667	-0.01544					8.76667	-0.00197					8.76667	0.00698
	8.78333	-0.01422					8.78333	-0.00182					8.78333	0.007883
	8.8	-0.01297					8.8	-0.00171					8.8	0.009355
	8.81667	-0.0123					8.81667	-0.00163					8.81667	0.009458
	8.83333	-0.01177					8.83333	-0.0015					8.83333	0.010266
	8.85	-0.01122					8.85	-0.00099					8.85	0.011799
	8.86667	-0.01109					8.86667	-0.00054					8.86667	0.011642
	8.88333	-0.01156					8.88333	-0.00038					8.88333	0.009965
	8.9	-0.01161					8.9	-0.00027					8.9	0.008908
	8.91667	-0.0108					8.91667	-0.00022					8.91667	0.008647
	8.93333	-0.00934					8.93333	-3.3e-05					8.93333	0.007648
	8.95	-0.00785					8.95	0.000128					8.95	0.005688
	8.96667	-0.00678					8.96667	0.00044					8.96667	0.004179
	8.98333	-0.00569					8.98333	0.000881					8.98333	0.00327
	9	-0.00478					9	0.001201					9	0.002041
	9.01667	-0.00373					9.01667	0.001161					9.01667	0.001631
	9.03333	-0.00263					9.03333	0.001111					9.03333	0.001062
	9.05	-0.00135					9.05	0.000871					9.05	0.000102
	9.06667	-0.00034					9.06667	0.000691					9.06667	-0.00118
	9.08333	0.000422					9.08333	0.00058					9.08333	-0.00239
	9.1	0.000769					9.1	0.000569					9.1	-0.00308
	9.11667	0.000926					9.11667	0.000438					9.11667	-0.00348
	9.13333	0.001043					9.13333	0.000127					9.13333	-0.00359
	9.15	0.00106					9.15	-4e-06					9.15	-0.00392
	9.16667	0.000995					9.16667	4.5e-05					9.16667	-0.00432
	9.18333	0.000708					9.18333	-0.00024					9.18333	-0.00485
	9.2	0.000402					9.2	-0.00014					9.2	-0.00491
	9.21667	0.000205					9.21667	8.1e-05					9.21667	-0.00515
	9.23333	-0.00012					9.23333	0.00028					9.23333	-0.00524
	9.25	-0.00046					9.25	0.000389					9.25	-0.00544
	9.26667	-0.00086					9.26667	0.000548					9.26667	-0.0051
	9.28333	-0.0014					9.28333	0.000466					9.28333	-0.00467
	9.3	-0.00194					9.3	0.000225					9.3	-0.00466
	9.31667	-0.00219					9.31667	1.4e-05					9.31667	-0.00477
	9.33333	-0.00232					9.33333	-6e-06					9.33333	-0.00493
	9.35	-0.00244					9.35	0.000173					9.35	-0.00495
	9.36667	-0.00251					9.36667	0.000583					9.36667	-0.00465
	9.38333	-0.00232					9.38333	0.001332					9.38333	-0.00441
	9.4	-0.00189					9.4	0.001452					9.4	-0.00449
	9.41667	-0.00184					9.41667	0.001813					9.41667	-0.00438
	9.43333	-0.00208					9.43333	0.002033					9.43333	-0.00394
	9.45	-0.00178					9.45	0.001954					9.45	-0.00345
	9.46667	-0.00145					9.46667	0.002084					9.46667	-0.00233
	9.48333	-0.00153					9.48333	0.002476					9.48333	-0.00348
	9.5	-0.00145					9.5	0.003817					9.5	-0.00342
	9.51667	-0.00094					9.51667	0.003899					9.51667	-0.00456
	9.53333	-0.00064					9.53333	0.004901					9.53333	-0.00067
	9.55	-0.00069					9.55	0.010172					9.55	0.01293
	9.56667	-0.00076					9.56667	0.020955					9.56667	0.046754
	9.58333	-0.00082					9.58333	0.033837					9.58333	0.096464
	9.6	-0.00013					9.6	0.0462					9.6	0.152015
	9.61667	0.000511					9.61667	0.050102					9.61667	0.178666
	9.63333	0.000828					9.63333	0.047305					9.63333	0.162256
	9.65	0.001055					9.65	0.042959					9.65	0.113728
	9.66667	0.000979					9.66667	0.038912					9.66667	0.054798
	9.68333	0.000633					9.68333	0.034976					9.68333	0.001478
	9.7	0.000287					9.7	0.032009					9.7	-0.03066
	9.71667	-0.00026					9.71667	0.029483					9.71667	-0.04693
	9.73333	-0.00112					9.73333	0.027317					9.73333	-0.04635
	9.75	-0.00154					9.75	0.025302					9.75	-0.03884
	9.76667	-0.00207					9.76667	0.023316					9.76667	-0.02756
	9.78333	-0.00226					9.78333	0.02112					9.78333	-0.01689
	9.8	-0.00226					9.8	0.018485					9.8	-0.01093
	9.81667	-0.00221					9.81667	0.01625					9.81667	-0.00425
	9.83333	-0.00294					9.83333	0.014355					9.83333	0.006398
	9.85	-0.003					9.85	0.01262					9.85	0.011939
	9.86667	-0.00262					9.86667	0.011105					9.86667	0.015169
	9.88333	-0.00224					9.88333	0.0099					9.88333	0.015089
	9.9	-0.00145					9.9	0.008816					9.9	0.014261
	9.91667	-0.00083					9.91667	0.007782					9.91667	0.013083
	9.93333	-0.00073					9.93333	0.006778					9.93333	0.012106
	9.95	-0.00122					9.95	0.005904					9.95	0.011008
	9.96667	-0.00149					9.96667	0.005199					9.96667	0.009328
	9.98333	-0.00098					9.98333	0.004576					9.98333	0.007873
	10	-0.00115					10	0.003832					10	0.006967
	10.0167	-0.00141					10.0167	0.003258					10.0167	0.006092
	10.0333	-0.00128					10.0333	0.002755					10.0333	0.004546
	10.05	-0.00105					10.05	0.002151					10.05	0.003209
	10.0667	-0.00066					10.0667	0.001588					10.0667	0.002506
	10.0833	0.000137					10.0833	0.001015					10.0833	0.002524
	10.1	0.001115					10.1	0.000441					10.1	0.002822
	10.1167	0.001563					10.1167	0.000538					10.1167	0.00288
	10.1333	0.00194					10.1333	0.000685					10.1333	0.002285
	10.15	0.002619					10.15	0.000672					10.15	0.001626
	10.1667	0.003299					10.1667	0.000379					10.1667	0.001598
	10.1833	0.003728					10.1833	0.000356					10.1833	0.001839
	10.2	0.004067					10.2	0.000423					10.2	0.001931
	10.2167	0.004067					10.2167	0.000381					10.2167	0.00182
	10.2333	0.003826					10.2333	0.000198					10.2333	0.001806
	10.25	0.003517					10.25	0.000215					10.25	0.001992
	10.2667	0.00343					10.2667	0.000313					10.2667	0.002109
	10.2833	0.003372					10.2833	0.0003					10.2833	0.002395
	10.3	0.003124					10.3	0.000177					10.3	0.002779
	10.3167	0.002736					10.3167	0.000195					10.3167	0.00309
	10.3333	0.002688					10.3333	0.000443					10.3333	0.003322
	10.35	0.002543					10.35	0.00062					10.35	0.003534
	10.3667	0.002628					10.3667	0.000698					10.3667	0.003786
	10.3833	0.002423					10.3833	0.000735					10.3833	0.003905
	10.4	0.002098					10.4	0.001033					10.4	0.003833
	10.4167	0.001153					10.4167	0.00133					10.4167	0.003801
	10.4333	-0.00079					10.4333	0.001528					10.4333	0.003889
	10.45	-0.00283					10.45	0.001335					10.45	0.003556
	10.4667	-0.00523					10.4667	0.001083					10.4667	0.002821
	10.4833	-0.0076					10.4833	0.00083					10.4833	0.002204
	10.5	-0.00622					10.5	0.000698					10.5	0.001918
	10.5167	-0.00288					10.5167	0.000456					10.5167	0.001601
	10.5333	-0.00162					10.5333	7.3e-05					10.5333	0.001665
	10.55	-0.00323					10.55	-0.00038					10.55	0.001822
	10.5667	-0.00616					10.5667	-0.00062					10.5667	0.001019
	10.5833	-0.02053					10.5833	-0.0006					10.5833	-0.00087
	10.6	-0.04655					10.6	-0.00043					10.6	-0.00186
	10.6167	-0.07295					10.6167	2e-05					10.6167	-0.00233
	10.6333	-0.09363					10.6333	0.000327					10.6333	-0.0033
	10.65	-0.11028					10.65	0.000384					10.65	-0.0033
	10.6667	-0.13339					10.6667	0.000212					10.6667	-0.00271
	10.6833	-0.14835					10.6833	3.9e-05					10.6833	-0.00193
	10.7	-0.15824					10.7	-0.00012					10.7	-0.00205
	10.7167	-0.1592					10.7167	-0.00017					10.7167	-0.00259
	10.7333	-0.15127					10.7333	-0.0003					10.7333	-0.00259
	10.75	-0.14037					10.75	-0.00032					10.75	-0.00223
	10.7667	-0.12893					10.7667	0.000123					10.7667	-0.00219
	10.7833	-0.11937					10.7833	0.0002					10.7833	-0.00262
	10.8	-0.11009					10.8	-9.3e-05					10.8	-0.00224
	10.8167	-0.09945					10.8167	-0.00025					10.8167	-0.00106
	10.8333	-0.08621					10.8333	-0.00021					10.8333	-7.9e-05
	10.85	-0.07811					10.85	-5.4e-05					10.85	0.000497
	10.8667	-0.07223					10.8667	0.000242					10.8667	-0.00031
	10.8833	-0.06845					10.8833	0.000558					10.8833	-0.00151
	10.9	-0.06584					10.9	0.000914					10.9	-0.00222
	10.9167	-0.061					10.9167	0.00092					10.9167	-0.00242
	10.9333	-0.05603					10.9333	0.000456					10.9333	-0.00192
	10.95	-0.0523					10.95	0.000202					10.95	-0.00163
	10.9667	-0.04928					10.9667	-5.3e-05					10.9667	-0.00176
	10.9833	-0.04428					10.9833	-0.00037					10.9833	-0.00216
	11	-0.03764					11	-0.00072					11	-0.00277
	11.0167	-0.0344					11.0167	-0.00086					11.0167	-0.00332
	11.0333	-0.03195					11.0333	-0.00087					11.0333	-0.00323
	11.05	-0.02983					11.05	-0.00085					11.05	-0.00295
	11.0667	-0.02777					11.0667	-0.00086					11.0667	-0.0025
	11.0833	-0.02636					11.0833	-0.00094					11.0833	-0.00221
	11.1	-0.02577					11.1	-0.00087					11.1	-0.00224
	11.1167	-0.02513					11.1167	-0.00053					11.1167	-0.00237
	11.1333	-0.02356					11.1333	-0.00011					11.1333	-0.00177
	11.15	-0.02129					11.15	8e-05					11.15	-0.00088
	11.1667	-0.01958					11.1667	1.4e-05					11.1667	-7.7e-05
	11.1833	-0.01843					11.1833	-0.00015					11.1833	0.000645
	11.2	-0.01755					11.2	-0.00033					11.2	0.001246
	11.2167	-0.01669					11.2167	-0.00035					11.2167	0.001257
	11.2333	-0.0159					11.2333	-0.00037					11.2333	0.000808
	11.25	-0.01504					11.25	-0.00036					11.25	0.001079
	11.2667	-0.01425					11.2667	-0.00048					11.2667	0.00193
	11.2833	-0.01358					11.2833	-0.00051					11.2833	0.002674
	11.3	-0.01285					11.3	-0.0005					11.3	0.002639
	11.3167	-0.01183					11.3167	-0.00028					11.3167	0.002654
	11.3333	-0.01137					11.3333	0.000378					11.3333	0.002868
	11.35	-0.01146					11.35	0.000911					11.35	0.003163
	11.3667	-0.01138					11.3667	0.001164					11.3667	0.003474
	11.3833	-0.01111					11.3833	0.000997					11.3833	0.004385
	11.4	-0.01026					11.4	0.0005					11.4	0.005046
	11.4167	-0.00914					11.4167	0.000163					11.4167	0.004907
	11.4333	-0.00848					11.4333	0.000617					11.4333	0.004398
	11.45	-0.00877					11.45	0.00112					11.45	0.003868
	11.4667	-0.00861					11.4667	0.001513					11.4667	0.004237
	11.4833	-0.00892					11.4833	0.002996					11.4833	0.004896
	11.5	-0.0097					11.5	0.005399					11.5	0.005265
	11.5167	-0.01025					11.5167	0.004343					11.5167	0.003015
	11.5333	-0.01137					11.5333	0.001486					11.5333	-3.8e-05
	11.55	-0.01173					11.55	0.004489					11.55	0.008529
	11.5667	-0.0123					11.5667	0.012933					11.5667	0.040596
	11.5833	-0.01314					11.5833	0.025116					11.5833	0.088013
	11.6	-0.01382					11.6	0.04477					11.6	0.140522
	11.6167	-0.01429					11.6167	0.053683					11.6167	0.170097
	11.6333	-0.01368					11.6333	0.050547					11.6333	0.156891
	11.65	-0.01222					11.65	0.045741					11.65	0.109575
	11.6667	-0.01125					11.6667	0.041824					11.6667	0.04954
	11.6833	-0.01041					11.6833	0.038548					11.6833	-0.00558
	11.7	-0.00933					11.7	0.035262					11.7	-0.04368
	11.7167	-0.00825					11.7167	0.032596					11.7167	-0.06374
	11.7333	-0.00781					11.7333	0.02987					11.7333	-0.0648
	11.75	-0.00783					11.75	0.027174					11.75	-0.05503
	11.7667	-0.00668					11.7667	0.025008					11.7667	-0.04002
	11.7833	-0.00515					11.7833	0.023192					11.7833	-0.02111
	11.8	-0.00335					11.8	0.020906					11.8	-0.00723
	11.8167	-0.00233					11.8167	0.01873					11.8167	0.000112
	11.8333	-0.00148					11.8333	0.016445					11.8333	0.00631
	11.85	-0.00063					11.85	0.014589					11.85	0.009142
	11.8667	0.000929					11.8667	0.013504					11.8667	0.010617
	11.8833	0.001723					11.8833	0.012478					11.8833	0.011481
	11.9	0.001498					11.9	0.011223					11.9	0.012166
	11.9167	0.001172					11.9167	0.010087					11.9167	0.01276
	11.9333	0.001176					11.9333	0.009202					11.9333	0.012689
	11.95	0.00062					11.95	0.008467					11.95	0.012109
	11.9667	0.000344					11.9667	0.007781					11.9667	0.01134
	11.9833	0.000238					11.9833	0.007026					11.9833	0.01034
	12	0.000582					12	0.006301					12	0.00992
	12.0167	0.000246					12.0167	0.005816					12.0167	0.009625
	12.0333	-0.00058					12.0333	0.005412					12.0333	0.009241
	12.05	-0.00124					12.05	0.005147					12.05	0.008577
	12.0667	-0.00135					12.0667	0.005082					12.0667	0.007813
	12.0833	-0.00126					12.0833	0.004847					12.0833	0.007079
	12.1	-0.00182					12.1	0.004313					12.1	0.006299
	12.1167	-0.00256					12.1167	0.003898					12.1167	0.0052
	12.1333	-0.00262					12.1333	0.003524					12.1333	0.004941
	12.15	-0.00236					12.15	0.00331					12.15	0.004992
	12.1667	-0.00299					12.1667	0.003095					12.1667	0.004693
	12.1833	-0.00309					12.1833	0.002821					12.1833	0.003769
	12.2	-0.00321					12.2	0.002467					12.2	0.002815
	12.2167	-0.00351					12.2167	0.002123					12.2167	0.002031
	12.2333	-0.00341					12.2333	0.001639					12.2333	0.001376
	12.25	-0.00303					12.25	0.001305					12.25	0.000863
	12.2667	-0.00221					12.2667	0.000872					12.2667	0.000913
	12.2833	-0.00206					12.2833	0.000348					12.2833	0.001133
	12.3	-0.00246					12.3	-1.5e-05					12.3	0.001203
	12.3167	-0.00316					12.3167	-0.00034					12.3167	0.001273
	12.3333	-0.0032					12.3333	-0.00059					12.3333	0.000244
	12.35	-0.00282					12.35	-0.00094					12.35	-0.00128
	12.3667	-0.00258					12.3667	-0.00095					12.3667	-0.00309
	12.3833	-0.00184					12.3833	-0.00097					12.3833	-0.00496
	12.4	-0.00149					12.4	-0.00118					12.4	-0.00628
	12.4167	-0.0013					12.4167	-0.0011					12.4167	-0.00724
	12.4333	-0.00127					12.4333	-0.00079					12.4333	-0.00884
	12.45	-0.00113					12.45	-0.00047					12.45	-0.00986
	12.4667	-0.00095					12.4667	-0.00017					12.4667	-0.00968
	12.4833	-0.00089					12.4833	-5.7e-05					12.4833	-0.00984
	12.5	-0.00086					12.5	-7.9e-05					12.5	-0.01005
	12.5167	-0.00055					12.5167	-2.1e-05					12.5167	-0.00961
	12.5333	6.5e-05					12.5333	0.000137					12.5333	-0.00962
	12.55	0.000542					12.55	0.000225					12.55	-0.01008
	12.5667	0.00104					12.5667	0.000483					12.5667	-0.01009
	12.5833	0.001587					12.5833	0.000461					12.5833	-0.00933
	12.6	0.001674					12.6	0.00054					12.6	-0.00819
	12.6167	0.001621					12.6167	0.000788					12.6167	-0.00754
	12.6333	0.001459					12.6333	0.001067					12.6333	-0.00689
	12.65	0.001106					12.65	0.001256					12.65	-0.00641
	12.6667	0.000683					12.6667	0.001275					12.6667	-0.00586
	12.6833	0.00029					12.6833	0.001374					12.6833	-0.00521
	12.7	-0.00013					12.7	0.001593					12.7	-0.00463
	12.7167	-0.00025					12.7167	0.001742					12.7167	-0.00408
	12.7333	-0.00039					12.7333	0.001861					12.7333	-0.00368
	12.75	-0.00022					12.75	0.00167					12.75	-0.00299
	12.7667	0.000235					12.7667	0.00133					12.7667	-0.00269
	12.7833	0.000772					12.7833	0.000859					12.7833	-0.00243
	12.8	0.00128					12.8	0.000569					12.8	-0.00224
	12.8167	0.001217					12.8167	0.000218					12.8167	-0.002
	12.8333	0.000854					12.8333	-4.3e-05					12.8333	-0.00176
	12.85	0.000882					12.85	-0.00043					12.85	-0.0016
	12.8667	0.000519					12.8667	-0.00088					12.8667	-0.00111
	12.8833	0.000347					12.8833	-0.00101					12.8833	-0.00059
	12.9	0.000284					12.9	-0.00102					12.9	2e-06
	12.9167	0.000902					12.9167	-0.00085					12.9167	0.000253
	12.9333	0.00195					12.9333	-0.0008					12.9333	0.000255
	12.95	0.002568					12.95	-0.00073					12.95	0.000137
	12.9667	0.001906					12.9667	-0.00088					12.9667	1.9e-05
	12.9833	-0.00041					12.9833	-0.00094					12.9833	-2.9e-05
	13	0.000992					13	-0.00099					13	2.5e-05
	13.0167	0.00203					13.0167	-0.00119					13.0167	0.000589
	13.0333	0.002888					13.0333	-0.00154					13.0333	0.000994
	13.05	8.7e-05					13.05	-0.00168					13.05	0.001398
	13.0667	-0.00601					13.0667	-0.00179					13.0667	0.001403
	13.0833	-0.01259					13.0833	-0.0018					13.0833	0.00091
	13.1	-0.01869					13.1	-0.00164					13.1	0.001037
	13.1167	-0.02698					13.1167	-0.0014					13.1167	0.001345
	13.1333	-0.03654					13.1333	-0.00123					13.1333	0.001742
	13.15	-0.04736					13.15	-0.00113					13.15	0.00198
	13.1667	-0.05543					13.1667	-0.00096					13.1667	0.00147
	13.1833	-0.05722					13.1833	-0.00058					13.1833	0.00071
	13.2	-0.05693					13.2	-0.00018					13.2	9e-05
	13.2167	-0.05762					13.2167	-1.4e-05					13.2167	-0.00048
	13.2333	-0.05882					13.2333	8.9e-05					13.2333	-0.00109
	13.25	-0.05778					13.25	9e-05					13.25	-0.00095
	13.2667	-0.05667					13.2667	2e-06					13.2667	-0.00051
	13.2833	-0.05641					13.2833	-5.7e-05					13.2833	-0.00066
	13.3	-0.05446					13.3	4.5e-05					13.3	-0.0006
	13.3167	-0.05199					13.3167	0.000136					13.3167	-7.8e-05
	13.3333	-0.05092					13.3333	0.000417					13.3333	0.000245
	13.35	-0.049					13.35	0.000837					13.35	0.000419
	13.3667	-0.04505					13.3667	0.001148					13.3667	0.000552
	13.3833	-0.04288					13.3833	0.001319					13.3833	0.000166
	13.4	-0.04125					13.4	0.00115					13.4	-0.00038
	13.4167	-0.0388					13.4167	0.00088					13.4167	-0.00013
	13.4333	-0.03657					13.4333	0.000931					13.4333	0.000898
	13.45	-0.03409					13.45	0.000871					13.45	0.002473
	13.4667	-0.03088					13.4667	0.001062					13.4667	0.004017
	13.4833	-0.02799					13.4833	0.001732					13.4833	0.004461
	13.5	-0.02574					13.5	0.002472					13.5	0.005036
	13.5167	-0.02369					13.5167	0.002773					13.5167	0.00628
	13.5333	-0.02188					13.5333	0.002133					13.5333	0.003155
	13.55	-0.02041					13.55	0.006164					13.55	0.008449
	13.5667	-0.01896					13.5667	0.011704					13.5667	0.032483
	13.5833	-0.01774					13.5833	0.021824					13.5833	0.077827
	13.6	-0.01664					13.6	0.039005					13.6	0.133151
	13.6167	-0.01531					13.6167	0.050785					13.6167	0.166294
	13.6333	-0.01417					13.6333	0.052375					13.6333	0.161178
	13.65	-0.01261					13.65	0.048226					13.65	0.120941
	13.6667	-0.01136					13.6667	0.043076					13.6667	0.063093
	13.6833	-0.01011					13.6833	0.038637					13.6833	0.003825
	13.7	-0.00905					13.7	0.035577					13.7	-0.04082
	13.7167	-0.00816					13.7167	0.032627					13.7167	-0.05663
	13.7333	-0.00717					13.7333	0.030178					13.7333	-0.06016
	13.75	-0.00688					13.75	0.027869					13.75	-0.05155
	13.7667	-0.0064					13.7667	0.026059					13.7667	-0.03968
	13.7833	-0.0061					13.7833	0.02408					13.7833	-0.02387
	13.8	-0.00582					13.8	0.02178					13.8	-0.01379
	13.8167	-0.00567					13.8167	0.019361					13.8167	-0.00537
	13.8333	-0.00553					13.8333	0.017082					13.8333	-0.0036
	13.85	-0.00552					13.85	0.015222					13.85	-0.00258
	13.8667	-0.00555					13.8667	0.013693					13.8667	-0.00096
	13.8833	-0.00584					13.8833	0.012404					13.8833	0.000468
	13.9	-0.00619					13.9	0.011335					13.9	0.00188
	13.9167	-0.00669					13.9167	0.010246					13.9167	0.002721
	13.9333	-0.00684					13.9333	0.009057					13.9333	0.003243
	13.95	-0.00656					13.95	0.007958					13.95	0.002945
	13.9667	-0.00627					13.9667	0.00711					13.9667	0.002286
	13.9833	-0.00612					13.9833	0.006601					13.9833	0.002043
	14	-0.00564					14	0.006182					14	0.002109
	14.0167	-0.00529					14.0167	0.005734					14.0167	0.002366
	14.0333	-0.00559					14.0333	0.005435					14.0333	0.002763
	14.05	-0.00549					14.05	0.004857					14.05	0.002687
	14.0667	-0.00531					14.0667	0.004339					14.0667	0.002258
	14.0833	-0.00453					14.0833	0.003671					14.0833	0.001848
	14.1	-0.00426					14.1	0.003193					14.1	0.001359
	14.1167	-0.00485					14.1167	0.003125					14.1167	0.001109
	14.1333	-0.00524					14.1333	0.002867					14.1333	0.000787
	14.15	-0.00563					14.15	0.002449					14.15	0.000331
	14.1667	-0.00549					14.1667	0.002042					14.1667	-3.6e-05
	14.1833	-0.00504					14.1833	0.001804					14.1833	-0.00045
	14.2	-0.00432					14.2	0.001557					14.2	-0.00091
	14.2167	-0.00321					14.2167	0.00144					14.2167	-0.00133
	14.2333	-0.00264					14.2333	0.001743					14.2333	-0.00143
	14.25	-0.00259					14.25	0.001856					14.25	-0.00124
	14.2667	-0.00281					14.2667	0.001999					14.2667	-0.00121
	14.2833	-0.00305					14.2833	0.001902					14.2833	-0.00132
	14.3	-0.00322					14.3	0.001996					14.3	-0.00143
	14.3167	-0.00381					14.3167	0.00178					14.3167	-0.00141
	14.3333	-0.00414					14.3333	0.001283					14.3333	-0.00152
	14.35	-0.00392					14.35	0.000907					14.35	-0.00158
	14.3667	-0.00394					14.3667	0.000311					14.3667	-0.00166
	14.3833	-0.00417					14.3833	0.000156					14.3833	-0.00156
	14.4	-0.00389					14.4	0.00016					14.4	-0.00166
	14.4167	-0.00319					14.4167	0.000155					14.4167	-0.00193
	14.4333	-0.00287					14.4333	0.00013					14.4333	-0.00225
	14.45	-0.00233					14.45	-0.00032					14.45	-0.00199
	14.4667	-0.0017					14.4667	-0.00055					14.4667	-0.00177
	14.4833	-0.00179					14.4833	-0.00042					14.4833	-0.00146
	14.5	-0.00213					14.5	-0.00031					14.5	-0.00109
	14.5167	-0.00225					14.5167	-0.00025					14.5167	-0.00072
	14.5333	-0.00234					14.5333	-0.00033					14.5333	-0.00047
	14.55	-0.00325					14.55	-0.00056					14.55	-0.00051
	14.5667	-0.00373					14.5667	-0.0009					14.5667	-0.00043
	14.5833	-0.00312					14.5833	-0.00122					14.5833	-0.00052
	14.6	-0.00227					14.6	-0.00149					14.6	-0.00051
	14.6167	-0.00193					14.6167	-0.00165					14.6167	-0.00031
	14.6333	-0.00209					14.6333	-0.00152					14.6333	-0.00018
	14.65	-0.00236					14.65	-0.00122					14.65	-2.9e-05
	14.6667	-0.00174					14.6667	-0.00094					14.6667	-2.9e-05
	14.6833	-0.00173					14.6833	-0.00074					14.6833	-7.9e-05
	14.7	-0.00222					14.7	-0.00055					14.7	-0.00014
	14.7167	-0.00245					14.7167	-0.00041					14.7167	-0.00033
	14.7333	-0.00335					14.7333	-0.00031					14.7333	-0.0003
	14.75	-0.00385					14.75	-7.2e-05					14.75	-0.00026
	14.7667	-0.0035					14.7667	0.000257					14.7667	-0.00039
	14.7833	-0.00295					14.7833	0.000496					14.7833	-0.00068
	14.8	-0.00174					14.8	0.000676					14.8	-0.00091
	14.8167	-0.00126					14.8167	0.000666					14.8167	-0.0011
	14.8333	-0.00107					14.8333	0.000766					14.8333	-0.00132
	14.85	-0.00098					14.85	0.000716					14.85	-0.00149
	14.8667	-0.00056					14.8667	0.000766					14.8667	-0.00157
	14.8833	-0.00066					14.8833	0.000848					14.8833	-0.00148
	14.9	-0.00048					14.9	0.000839					14.9	-0.00167
	14.9167	-0.00041					14.9167	0.00074					14.9167	-0.00199
	14.9333	-0.00053					14.9333	0.000601					14.9333	-0.00191
	14.95	-0.00059					14.95	0.000613					14.95	-0.00173
	14.9667	-0.00036					14.9667	0.000366					14.9667	-0.00155
	14.9833	-3e-05					14.9833	0.000258					14.9833	-0.00142
	15	0.000405					15	0.00027					15	-0.00102
	15.0167	0.000149					15.0167	0.000243					15.0167	-0.00034
	15.0333	0.000134					15.0333	0.000406					15.0333	0.000154
	15.05	0.000108					15.05	0.000659					15.05	0.000579
	15.0667	-9.7e-05					15.0667	0.000982					15.0667	0.000803
	15.0833	-0.0007					15.0833	0.001166					15.0833	0.000998
	15.1	-0.00113					15.1	0.000829					15.1	0.001363
	15.1167	-0.00153					15.1167	0.000172					15.1167	0.001901
	15.1333	-0.00176					15.1333	-0.00037					15.1333	0.002331
	15.15	-0.00195					15.15	-0.00056					15.15	0.002561
	15.1667	-0.00197					15.1667	-0.00052					15.1667	0.002651
	15.1833	-0.00153					15.1833	-0.00032					15.1833	0.001901
	15.2	-0.00146					15.2	-0.0003					15.2	0.001366
	15.2167	-0.00148					15.2167	-2.6e-05					15.2167	0.001384
	15.2333	-0.00037					15.2333	0.000438					15.2333	0.001551
	15.25	-0.0007					15.25	0.000502					15.25	0.001699
	15.2667	-0.00117					15.2667	0.000465					15.2667	0.001946
	15.2833	-0.00091					15.2833	0.000328					15.2833	0.001661
	15.3	-0.00031					15.3	0.000291					15.3	0.001218
	15.3167	7.3e-05					15.3167	0.000134					15.3167	0.001225
	15.3333	-0.00027					15.3333	-0.00081					15.3333	0.001612
	15.35	5.2e-05					15.35	-0.0013					15.35	0.001598
	15.3667	0.000392					15.3667	-0.00134					15.3667	0.002064
	15.3833	0.00088					15.3833	-0.00221					15.3833	0.002001
	15.4	0.002178					15.4	-0.00224					15.4	0.001768
	15.4167	0.003407					15.4167	-0.00133					15.4167	0.002214
	15.4333	0.003325					15.4333	-0.00181					15.4333	0.003431
	15.45	0.002163					15.45	-0.00274					15.45	0.004178
	15.4667	0.000472					15.4667	-0.00354					15.4667	0.005094
	15.4833	0.000329					15.4833	-0.00486					15.4833	0.006931
	15.5	0.002777					15.5	-0.00259					15.5	0.006617
	15.5167	0.002445					15.5167	0.002682					15.5167	0.006495
	15.5333	0.002162					15.5333	0.003891					15.5333	0.00186
	15.55	-0.00014					15.55	0.00541					15.55	0.006945
	15.5667	-0.00375					15.5667	0.008169					15.5667	0.03814
	15.5833	-0.00814					15.5833	0.019859					15.5833	0.086236
	15.6	-0.01241					15.6	0.036387					15.6	0.140782
	15.6167	-0.01485					15.6167	0.048326					15.6167	0.177375
	15.6333	-0.01709					15.6333	0.050464					15.6333	0.167868
	15.65	-0.01859					15.65	0.045862					15.65	0.12846
	15.6667	-0.02054					15.6667	0.04071					15.6667	0.067383
	15.6833	-0.02045					15.6833	0.036448					15.6833	0.012487
	15.7	-0.0202					15.7	0.033785					15.7	-0.02574
	15.7167	-0.02058					15.7167	0.031602					15.7167	-0.04834
	15.7333	-0.02161					15.7333	0.029319					15.7333	-0.05082
	15.75	-0.0222					15.75	0.027456					15.75	-0.04906
	15.7667	-0.02272					15.7667	0.025583					15.7667	-0.03495
	15.7833	-0.02153					15.7833	0.02338					15.7833	-0.01601
	15.8	-0.01995					15.8	0.020946					15.8	-0.00107
	15.8167	-0.01838					15.8167	0.018833					15.8167	0.009024
	15.8333	-0.01712					15.8333	0.016999					15.8333	0.015367
	15.85	-0.01608					15.85	0.015285					15.85	0.017933
	15.8667	-0.01523					15.8667	0.013931					15.8667	0.0189
	15.8833	-0.01452					15.8833	0.012947					15.8833	0.019337
	15.9	-0.01398					15.9	0.012313					15.9	0.019124
	15.9167	-0.01342					15.9167	0.011659					15.9167	0.018471
	15.9333	-0.01255					15.9333	0.011084					15.9333	0.01764
	15.95	-0.01177					15.95	0.01029					15.95	0.016869
	15.9667	-0.01118					15.9667	0.009305					15.9667	0.016088
	15.9833	-0.01051					15.9833	0.008401					15.9833	0.015817
	16	-0.00966					16	0.007576					16	0.015557
	16.0167	-0.00913					16.0167	0.006912					16.0167	0.015557
	16.0333	-0.00888					16.0333	0.006387					16.0333	0.015437
	16.05	-0.00882					16.05	0.006022					16.05	0.015067
	16.0667	-0.00886					16.0667	0.005748					16.0667	0.014467
	16.0833	-0.00912					16.0833	0.005603					16.0833	0.013777
	16.1	-0.00974					16.1	0.005388					16.1	0.013037
	16.1167	-0.01051					16.1167	0.005203					16.1167	0.012327
	16.1333	-0.01069					16.1333	0.005109					16.1333	0.011647
	16.15	-0.01018					16.15	0.005034					16.15	0.010847
	16.1667	-0.00953					16.1667	0.004789					16.1667	0.010126
	16.1833	-0.009					16.1833	0.004615					16.1833	0.009785
	16.2	-0.00843					16.2	0.0043					16.2	0.009453
	16.2167	-0.00781					16.2167	0.003825					16.2167	0.009231
	16.2333	-0.00676					16.2333	0.003421					16.2333	0.008629
	16.25	-0.00596					16.25	0.003076					16.25	0.007687
	16.2667	-0.00586					16.2667	0.002702					16.2667	0.006702
	16.2833	-0.00608					16.2833	0.002238					16.2833	0.006107
	16.3	-0.00582					16.3	0.002094					16.3	0.005522
	16.3167	-0.00497					16.3167	0.002229					16.3167	0.005027
	16.3333	-0.0042					16.3333	0.002575					16.3333	0.004242
	16.35	-0.00369					16.35	0.002951					16.35	0.003083
	16.3667	-0.00392					16.3667	0.003038					16.3667	0.002073
	16.3833	-0.00388					16.3833	0.002764					16.3833	0.001554
	16.4	-0.0035					16.4	0.00248					16.4	0.001435
	16.4167	-0.00271					16.4167	0.002257					16.4167	0.000915
	16.4333	-0.00176					16.4333	0.002124					16.4333	0.0005
	16.45	-0.00108					16.45	0.00198					16.45	7.5e-05
	16.4667	-0.00071					16.4667	0.001757					16.4667	-0.00011
	16.4833	-0.00058					16.4833	0.001424					16.4833	-3.5e-05
	16.5	-0.00097					16.5	0.001242					16.5	-1.2e-05
	16.5167	-0.00139					16.5167	0.000939					16.5167	0.000177
	16.5333	-0.00138					16.5333	0.000877					16.5333	3.5e-05
	16.55	-0.00093					16.55	0.000865					16.55	0.000333
	16.5667	-0.00036					16.5667	0.000743					16.5667	0.000742
	16.5833	1.2e-05					16.5833	0.000631					16.5833	0.001096
	16.6	-0.00011					16.6	0.0007					16.6	0.001376
	16.6167	-0.00025					16.6167	0.001029					16.6167	0.001417
	16.6333	-0.00035					16.6333	0.001318					16.6333	0.001347
	16.65	-0.00041					16.65	0.001377					16.65	0.001367
	16.6667	-0.00069					16.6667	0.001176					16.6667	0.001381
	16.6833	-0.00061					16.6833	0.000616					16.6833	0.001382
	16.7	-0.0003					16.7	0.000266					16.7	0.001062
	16.7167	8.9e-05					16.7167	0.000116					16.7167	0.000342
	16.7333	0.000422					16.7333	1.7e-05					16.7333	-7.8e-05
	16.75	0.000526					16.75	7.8e-05					16.75	-0.00034
	16.7667	0.000349					16.7667	0.000279					16.7667	-0.00051
	16.7833	-9.8e-05					16.7833	0.000441					16.7833	-0.00054
	16.8	-0.00044					16.8	0.000622					16.8	-0.00083
	16.8167	-0.00108					16.8167	0.000823					16.8167	-0.00172
	16.8333	-0.00191					16.8333	0.001016					16.8333	-0.00235
	16.85	-0.00251					16.85	0.000939					16.85	-0.00228
	16.8667	-0.00299					16.8667	0.000852					16.8667	-0.0021
	16.8833	-0.00354					16.8833	0.000805					16.8833	-0.00208
	16.9	-0.00419					16.9	0.000908					16.9	-0.00227
	16.9167	-0.00384					16.9167	0.001082					16.9167	-0.00268
	16.9333	-0.00329					16.9333	0.001097					16.9333	-0.00316
	16.95	-0.00313					16.95	0.001061					16.95	-0.00371
	16.9667	-0.00316					16.9667	0.000816					16.9667	-0.00403
	16.9833	-0.00322					16.9833	0.0003					16.9833	-0.00399
	17	-0.0032					17	-1.4e-05					17	-0.00371
	17.0167	-0.00337					17.0167	0.000312					17.0167	-0.00313
	17.0333	-0.0037					17.0333	0.000587					17.0333	-0.00262
	17.05	-0.00398					17.05	0.000863					17.05	-0.00196
	17.0667	-0.00445					17.0667	0.000999					17.0667	-0.00134
	17.0833	-0.00495					17.0833	0.000695					17.0833	-0.00091
	17.1	-0.00529					17.1	0.000351					17.1	-0.00072
	17.1167	-0.00558					17.1167	0.000138					17.1167	-0.00049
	17.1333	-0.00537					17.1333	0.000144					17.1333	-0.0007
	17.15	-0.00567					17.15	0.00015					17.15	-0.0003
	17.1667	-0.00522					17.1667	-0.00022					17.1667	0.000475
	17.1833	-0.00504					17.1833	-0.0003					17.1833	0.00113
	17.2	-0.00497					17.2	-0.00025					17.2	0.001436
	17.2167	-0.00518					17.2167	-0.00038					17.2167	0.001542
	17.2333	-0.0056					17.2333	-0.00047					17.2333	0.001205
	17.25	-0.00596					17.25	-0.00063					17.25	0.000941
	17.2667	-0.00625					17.2667	-0.00087					17.2667	0.001007
	17.2833	-0.00674					17.2833	-0.00107					17.2833	0.001243
	17.3	-0.00707					17.3	-0.00112					17.3	0.001259
	17.3167	-0.00719					17.3167	-0.00088					17.3167	0.001172
	17.3333	-0.00702					17.3333	-0.00076					17.3333	0.00089
	17.35	-0.00693					17.35	-0.00077					17.35	0.000478
	17.3667	-0.00639					17.3667	-0.00097					17.3667	0.000136
	17.3833	-0.0061					17.3833	-0.00129					17.3833	-0.00038
	17.4	-0.00528					17.4	-0.00119					17.4	-0.00058
	17.4167	-0.00409					17.4167	-0.00141					17.4167	-0.00137
	17.4333	-0.00299					17.4333	-0.00104					17.4333	-0.00227
	17.45	-0.00212					17.45	-0.00049					17.45	-0.00325
	17.4667	-0.00131					17.4667	-0.00019					17.4667	-0.003
	17.4833	-0.00077					17.4833	0.000512					17.4833	-0.0018
	17.5	-0.0005					17.5	0.001374					17.5	-0.00036
	17.5167	-0.00048					17.5167	0.003316					17.5167	0.000828
	17.5333	-0.00058					17.5333	0.004328					17.5333	0.003465
	17.55	-0.00052					17.55	0.007551					17.55	0.011712
	17.5667	-0.00044					17.5667	0.011832					17.5667	0.043717
	17.5833	-0.00066					17.5833	0.020713					17.5833	0.086041
	17.6	-0.00046					17.6	0.035174					17.6	0.138235
	17.6167	0.000485					17.6167	0.047575					17.6167	0.176209
	17.6333	0.001321					17.6333	0.049256					17.6333	0.173623
	17.65	0.001887					17.65	0.043687					17.65	0.139927
	17.6667	0.002483					17.6667	0.040387					17.6667	0.07781
	17.6833	0.002579					17.6833	0.037437					17.6833	0.014183
	17.7	0.001886					17.7	0.035137					17.7	-0.02699
	17.7167	0.000892					17.7167	0.033367					17.7167	-0.04944
	17.7333	0.000248					17.7333	0.031346					17.7333	-0.05174
	17.75	0.000715					17.75	0.029105					17.75	-0.04308
	17.7667	0.001432					17.7667	0.026914					17.7667	-0.03039
	17.7833	0.001298					17.7833	0.025003					17.7833	-0.01521
	17.8	0.001145					17.8	0.022482					17.8	-0.00139
	17.8167	0.001172					17.8167	0.020701					17.8167	0.008031
	17.8333	0.000629					17.8333	0.019119					17.8333	0.01212
	17.85	0.000226					17.85	0.017887					17.85	0.012248
	17.8667	0.000484					17.8667	0.016486					17.8667	0.010986
	17.8833	0.001501					17.8833	0.015124					17.8833	0.009334
	17.9	0.001089					17.9	0.014391					17.9	0.007538
	17.9167	-0.00024					17.9167	0.013329					17.9167	0.006641
	17.9333	-0.00139					17.9333	0.012196					17.9333	0.005765
	17.95	-0.00271					17.95	0.011174					17.95	0.004709
	17.9667	-0.00332					17.9667	0.009991					17.9667	0.003254
	17.9833	-0.00468					17.9833	0.008858					17.9833	0.002145
	18	-0.00813					18	0.008065					18	0.000926
	18.0167	-0.01025					18.0167	0.007362					18.0167	-0.00043
	18.0333	-0.00993					18.0333	0.006809					18.0333	-0.00165
	18.05	-0.0072					18.05	0.006486					18.05	-0.00268
	18.0667	-0.00579					18.0667	0.006232					18.0667	-0.00389
	18.0833	-0.00587					18.0833	0.005859					18.0833	-0.00493
	18.1	-0.00743					18.1	0.005335					18.1	-0.00587
	18.1167	-0.00933					18.1167	0.004611					18.1167	-0.00676
	18.1333	-0.01099					18.1333	0.004088					18.1333	-0.00746
	18.15	-0.01235					18.15	0.003694					18.15	-0.00813
	18.1667	-0.01392					18.1667	0.00322					18.1667	-0.00844
	18.1833	-0.01448					18.1833	0.002986					18.1833	-0.00869
	18.2	-0.01399					18.2	0.002942					18.2	-0.00896
	18.2167	-0.01387					18.2167	0.002678					18.2167	-0.00961
	18.2333	-0.0143					18.2333	0.002613					18.2333	-0.01016
	18.25	-0.01507					18.25	0.002499					18.25	-0.01029
	18.2667	-0.01593					18.2667	0.002215					18.2667	-0.01029
	18.2833	-0.01712					18.2833	0.001771					18.2833	-0.01028
	18.3	-0.01761					18.3	0.001416					18.3	-0.00973
	18.3167	-0.01751					18.3167	0.001322					18.3167	-0.00829
	18.3333	-0.01714					18.3333	0.001297					18.3333	-0.00555
	18.35	-0.01653					18.35	0.001453					18.35	-0.00319
	18.3667	-0.01558					18.3667	0.001568					18.3667	-0.00268
	18.3833	-0.01513					18.3833	0.001394					18.3833	-0.00206
	18.4	-0.01513					18.4	0.001389					18.4	-0.00086
	18.4167	-0.01457					18.4167	0.001575					18.4167	0.000451
	18.4333	-0.01422					18.4333	0.001471					18.4333	0.001911
	18.45	-0.01321					18.45	0.001456					18.45	0.003751
	18.4667	-0.01196					18.4667	0.001622					18.4667	0.004746
	18.4833	-0.01147					18.4833	0.001697					18.4833	0.005556
	18.5	-0.01127					18.5	0.001883					18.5	0.005676
	18.5167	-0.01178					18.5167	0.001928					18.5167	0.005556
	18.5333	-0.01098					18.5333	0.001644					18.5333	0.005336
	18.55	-0.0097					18.55	0.00133					18.55	0.005195
	18.5667	-0.00869					18.5667	0.001285					18.5667	0.005207
	18.5833	-0.00793					18.5833	0.001361					18.5833	0.005509
	18.6	-0.00723					18.6	0.001817					18.6	0.006371
	18.6167	-0.00664					18.6167	0.002312					18.6167	0.006542
	18.6333	-0.00616					18.6333	0.002708					18.6333	0.006398
	18.65	-0.00588					18.65	0.002934					18.65	0.006434
	18.6667	-0.00554					18.6667	0.00279					18.6667	0.00654
	18.6833	-0.00486					18.6833	0.002566					18.6833	0.006515
	18.7	-0.00411					18.7	0.002232					18.7	0.006193
	18.7167	-0.00366					18.7167	0.002159					18.7167	0.005694
	18.7333	-0.00342					18.7333	0.002095					18.7333	0.005905
	18.75	-0.00317					18.75	0.001992					18.75	0.005796
	18.7667	-0.00302					18.7667	0.001888					18.7667	0.005407
	18.7833	-0.00305					18.7833	0.001824					18.7833	0.004942
	18.8	-0.00288					18.8	0.001751					18.8	0.004667
	18.8167	-0.00273					18.8167	0.001448					18.8167	0.004301
	18.8333	-0.00285					18.8333	0.001215					18.8333	0.003945
	18.85	-0.00285					18.85	0.001152					18.85	0.0041
	18.8667	-0.00285					18.8667	0.001219					18.8667	0.0039
	18.8833	-0.00303					18.8833	0.001116					18.8833	0.003683
	18.9	-0.00322					18.9	0.000933					18.9	0.003287
	18.9167	-0.0034					18.9167	0.000761					18.9167	0.00236
	18.9333	-0.00352					18.9333	0.000518					18.9333	0.001344
	18.95	-0.00345					18.95	0.000375					18.95	0.001233
	18.9667	-0.00347					18.9667	0.000293					18.9667	0.001189
	18.9833	-0.00346					18.9833	-2e-05					18.9833	0.000656
	19	-0.00336					19	-8.2e-05					19	-6.7e-05
	19.0167	-0.00349					19.0167	-7.5e-05					19.0167	-0.00082
	19.0333	-0.00414					19.0333	-4.8e-05					19.0333	-0.00197
	19.05	-0.00461					19.05	-2.1e-05					19.05	-0.00299
	19.0667	-0.00479					19.0667	0.000136					19.0667	-0.00366
	19.0833	-0.00477					19.0833	0.000403					19.0833	-0.0039
	19.1	-0.00459					19.1	0.00045					19.1	-0.00455
	19.1167	-0.00432					19.1167	0.000277					19.1167	-0.00524
	19.1333	-0.00424					19.1333	1.3e-05					19.1333	-0.00553
	19.15	-0.00444					19.15	-8.1e-05					19.15	-0.00541
	19.1667	-0.00501					19.1667	-8.5e-05					19.1667	-0.00485
	19.1833	-0.00512					19.1833	-0.00034					19.1833	-0.00428
	19.2	-0.00521					19.2	-0.00064					19.2	-0.00398
	19.2167	-0.00521					19.2167	-0.00066					19.2167	-0.00464
	19.2333	-0.00472					19.2333	-0.0005					19.2333	-0.00519
	19.25	-0.00427					19.25	-0.00041					19.25	-0.00535
	19.2667	-0.00404					19.2667	-0.00066					19.2667	-0.0048
	19.2833	-0.00388					19.2833	-0.00093					19.2833	-0.00402
	19.3	-0.00399					19.3	-0.00098					19.3	-0.00286
	19.3167	-0.00438					19.3167	-0.00082					19.3167	-0.00187
	19.3333	-0.00495					19.3333	-0.00062					19.3333	-0.00146
	19.35	-0.00522					19.35	-0.00069					19.35	-0.00133
	19.3667	-0.00462					19.3667	-0.0009					19.3667	-0.00054
	19.3833	-0.00402					19.3833	-0.00134					19.3833	0.000678
	19.4	-0.00362					19.4	-0.00136					19.4	0.002238
	19.4167	-0.00326					19.4167	-0.00083					19.4167	0.003288
	19.4333	-0.00318					19.4333	-0.00059					19.4333	0.003447
	19.45	-0.00316					19.45	-0.00024					19.45	0.003083
	19.4667	-0.00305					19.4667	-0.00042					19.4667	0.003018
	19.4833	-0.00348					19.4833	0.000683					19.4833	0.003784
	19.5	-0.00486					19.5	0.001841					19.5	0.006239
	19.5167	-0.00553					19.5167	0.0007					19.5167	0.008985
	19.5333	-0.00553					19.5333	0.004087					19.5333	0.010266
	19.55	-0.00601					19.55	0.006984					19.55	0.016888
	19.5667	-0.00664					19.5667	0.010021					19.5667	0.03809
	19.5833	-0.0072					19.5833	0.019188					19.5833	0.073941
	19.6	-0.00663					19.6	0.033675					19.6	0.124872
	19.6167	-0.00655					19.6167	0.04832					19.6167	0.16663
	19.6333	-0.00725					19.6333	0.049865					19.6333	0.172697
	19.65	-0.00736					19.65	0.04687					19.65	0.140245
	19.6667	-0.00718					19.6667	0.043345					19.6667	0.090032
	19.6833	-0.00754					19.6833	0.04127					19.6833	0.029049
	19.7	-0.00777					19.7	0.039294					19.7	-0.01253
	19.7167	-0.00775					19.7167	0.036708					19.7167	-0.03858
	19.7333	-0.0074					19.7333	0.034511					19.7333	-0.04959
	19.75	-0.00767					19.75	0.032405					19.75	-0.04249
	19.7667	-0.00801					19.7667	0.030198					19.7667	-0.03381
	19.7833	-0.00769					19.7833	0.02744					19.7833	-0.01895
	19.8	-0.00719					19.8	0.024813					19.8	-0.0065
	19.8167	-0.00678					19.8167	0.022675					19.8167	-0.00193
	19.8333	-0.00668					19.8333	0.020687					19.8333	0.000699
	19.85	-0.00674					19.85	0.018879					19.85	0.002306
	19.8667	-0.00661					19.8667	0.01716					19.8667	0.0035
	19.8833	-0.00616					19.8833	0.015371					19.8833	0.003065
	19.9	-0.00541					19.9	0.013472					19.9	0.002119
	19.9167	-0.00524					19.9167	0.012573					19.9167	0.001554
	19.9333	-0.00538					19.9333	0.011314					19.9333	0.001925
	19.95	-0.00548					19.95	0.010334					19.95	0.001795
	19.9667	-0.00515					19.9667	0.009504					19.9667	0.000685
	19.9833	-0.00483					19.9833	0.008824					19.9833	4.4e-05
	20	-0.00461					20	0.007894					20	-0.00012
	20.0167	-0.00431					20.0167	0.006934					20.0167	-0.00012
	20.0333	-0.00411					20.0333	0.005933					20.0333	-0.00022
	20.05	-0.00341					20.05	0.005232					20.05	-0.00069
	20.0667	-0.00255					20.0667	0.004651					20.0667	-0.00092
	20.0833	-0.00185					20.0833	0.004371					20.0833	-0.00104
	20.1	-0.00137					20.1	0.004529					20.1	-0.00041
	20.1167	-0.00166					20.1167	0.004698					20.1167	-0.0001
	20.1333	-0.00181					20.1333	0.004607					20.1333	0.00036
	20.15	-0.00132					20.15	0.004315					20.15	0.00104
	20.1667	-0.00077					20.1667	0.003944					20.1667	0.00158
	20.1833	-0.00053					20.1833	0.003702					20.1833	0.001975
	20.2	-0.00074					20.2	0.00363					20.2	0.0022
	20.2167	-0.00102					20.2167	0.003508					20.2167	0.002955
	20.2333	-0.00096					20.2333	0.003106					20.2333	0.003909
	20.25	-0.00041					20.25	0.002704					20.25	0.003514
	20.2667	0.000157					20.2667	0.002442					20.2667	0.003043
	20.2833	0.000668					20.2833	0.00211					20.2833	0.003553
	20.3	0.00097					20.3	0.001638					20.3	0.004002
	20.3167	0.000994					20.3167	0.001246					20.3167	0.004382
	20.3333	0.000978					20.3333	0.001044					20.3333	0.004041
	20.35	0.000903					20.35	0.001011					20.35	0.002855
	20.3667	0.000587					20.3667	0.001189					20.3667	0.001649
	20.3833	0.000661					20.3833	0.001137					20.3833	0.001002
	20.4	0.001356					20.4	0.000874					20.4	-1.4e-05
	20.4167	0.001764					20.4167	0.000312					20.4167	1.9e-05
	20.4333	0.001591					20.4333	-0.00039					20.4333	4.8e-05
	20.45	0.001909					20.45	-0.00096					20.45	-0.00051
	20.4667	0.001936					20.4667	-0.00133					20.4667	-0.0017
	20.4833	0.001044					20.4833	-0.00128					20.4833	-0.0026
	20.5	6.2e-05					20.5	-0.00116					20.5	-0.00274
	20.5167	-0.0018					20.5167	-0.00112					20.5167	-0.00253
	20.5333	-0.00231					20.5333	-0.00125					20.5333	-0.00208
	20.55	-0.00459					20.55	-0.00147					20.55	-0.00149
	20.5667	-0.00556					20.5667	-0.0017					20.5667	-0.00079
	20.5833	-0.00554					20.5833	-0.00215					20.5833	-0.00051
	20.6	-0.00558					20.6	-0.00231					20.6	-0.00048
	20.6167	-0.00765					20.6167	-0.00223					20.6167	-0.00097
	20.6333	-0.00902					20.6333	-0.002					20.6333	-0.00078
	20.65	-0.00989					20.65	-0.00193					20.65	-0.00018
	20.6667	-0.01092					20.6667	-0.00196					20.6667	0.000311
	20.6833	-0.01167					20.6833	-0.00197					20.6833	0.001082
	20.7	-0.01267					20.7	-0.00211					20.7	0.001542
	20.7167	-0.01345					20.7167	-0.00218					20.7167	0.001423
	20.7333	-0.01388					20.7333	-0.0019					20.7333	0.001444
	20.75	-0.01361					20.75	-0.00131					20.75	0.001481
	20.7667	-0.01302					20.7667	-0.00086					20.7667	0.001325
	20.7833	-0.01292					20.7833	-0.0003					20.7833	0.00128
	20.8	-0.01303					20.8	-1.1e-05					20.8	0.001124
	20.8167	-0.01291					20.8167	0.000199					20.8167	0.001079
	20.8333	-0.01316					20.8333	0.00025					20.8333	0.001048
	20.85	-0.01308					20.85	0.00014					20.85	0.000686
	20.8667	-0.01237					20.8667	4.1e-05					20.8667	0.000313
	20.8833	-0.01147					20.8833	1.2e-05					20.8833	-0.00014
	20.9	-0.01074					20.9	0.000183					20.9	5.8e-05
	20.9167	-0.01028					20.9167	0.000614					20.9167	0.000439
	20.9333	-0.00972					20.9333	0.000976					20.9333	0.000608
	20.95	-0.00907					20.95	0.001328					20.95	0.000447
	20.9667	-0.00823					20.9667	0.00133					20.9667	-0.00013
	20.9833	-0.00741					20.9833	0.001392					20.9833	-0.00094
	21	-0.00685					21	0.001525					21	-0.00183
	21.0167	-0.00647					21.0167	0.001548					21.0167	-0.00245
	21.0333	-0.00607					21.0333	0.001462					21.0333	-0.00286
	21.05	-0.00573					21.05	0.001245					21.05	-0.00333
	21.0667	-0.00586					21.0667	0.000978					21.0667	-0.00363
	21.0833	-0.00614					21.0833	0.000673					21.0833	-0.00402
	21.1	-0.00633					21.1	0.000567					21.1	-0.00443
	21.1167	-0.00645					21.1167	0.000152					21.1167	-0.00457
	21.1333	-0.00672					21.1333	6.6e-05					21.1333	-0.00384
	21.15	-0.00699					21.15	1e-06					21.15	-0.00278
	21.1667	-0.0071					21.1667	-0.00012					21.1667	-0.00195
	21.1833	-0.00711					21.1833	-2.9e-05					21.1833	-0.00171
	21.2	-0.0073					21.2	3.7e-05					21.2	-0.00206
	21.2167	-0.00748					21.2167	0.000222					21.2167	-0.00211
	21.2333	-0.00749					21.2333	0.000318					21.2333	-0.00116
	21.25	-0.00754					21.25	-6e-06					21.25	-0.00066
	21.2667	-0.00733					21.2667	-0.00047					21.2667	-0.00022
	21.2833	-0.00732					21.2833	-0.00075					21.2833	0.000137
	21.3	-0.00746					21.3	-0.00079					21.3	0.000598
	21.3167	-0.00748					21.3167	-0.00071					21.3167	0.001677
	21.3333	-0.00742					21.3333	-0.00081					21.3333	0.002553
	21.35	-0.00699					21.35	-0.00074					21.35	0.0022
	21.3667	-0.00659					21.3667	-0.00049					21.3667	0.002486
	21.3833	-0.00641					21.3833	-8.7e-05					21.3833	0.003002
	21.4	-0.00606					21.4	7.9e-05					21.4	0.003068
	21.4167	-0.00565					21.4167	3.5e-05					21.4167	0.002502
	21.4333	-0.00571					21.4333	-0.00012					21.4333	0.001756
	21.45	-0.00585					21.45	-0.00019					21.45	0.00163
	21.4667	-0.0058					21.4667	0.000134					21.4667	0.001303
	21.4833	-0.0057					21.4833	0.001761					21.4833	0.001097
	21.5	-0.00549					21.5	0.001677					21.5	0.00105
	21.5167	-0.00527					21.5167	0.001933					21.5167	0.003592
	21.5333	-0.00501					21.5333	0.00106					21.5333	0.003315
	21.55	-0.00469					21.55	0.001056					21.55	0.004558
	21.5667	-0.00456					21.5667	0.003752					21.5667	0.023891
	21.5833	-0.00453					21.5833	0.016928					21.5833	0.060133
	21.6	-0.00467					21.6	0.031205					21.6	0.105255
	21.6167	-0.00411					21.6167	0.046581					21.6167	0.148458
	21.6333	-0.00319					21.6333	0.049917					21.6333	0.15944
	21.65	-0.00257					21.65	0.045563					21.65	0.131953
	21.6667	-0.00194					21.6667	0.040679					21.6667	0.082915
	21.6833	-0.00151					21.6833	0.037555					21.6833	0.028808
	21.7	-0.00112					21.7	0.034831					21.7	-0.02131
	21.7167	-0.00058					21.7167	0.032617					21.7167	-0.04469
	21.7333	-0.00027					21.7333	0.029973					21.7333	-0.05033
	21.75	-0.0002					21.75	0.027798					21.75	-0.04713
	21.7667	0.000252					21.7667	0.026074					21.7667	-0.03784
	21.7833	0.000843					21.7833	0.02432					21.7833	-0.02607
	21.8	0.001214					21.8	0.021585					21.8	-0.01459
	21.8167	0.001365					21.8167	0.018911					21.8167	-0.00241
	21.8333	0.001137					21.8333	0.016916					21.8333	0.00411
	21.85	0.000598					21.85	0.015511					21.85	0.004955
	21.8667	0.000129					21.8667	0.014436					21.8667	0.00445
	21.8833	0.000171					21.8833	0.013392					21.8833	0.003516
	21.9	-0.00094					21.9	0.012286					21.9	0.002473
	21.9167	-0.002					21.9167	0.011081					21.9167	0.00244
	21.9333	-0.00268					21.9333	0.010036					21.9333	0.001928
	21.95	-0.00362					21.95	0.008921					21.95	0.001635
	21.9667	-0.00423					21.9667	0.007835					21.9667	0.001213
	21.9833	-0.00549					21.9833	0.006819					21.9833	0.000973
	22	-0.00637					22	0.006143					22	0.000543
	22.0167	-0.00531					22.0167	0.005547					22.0167	-4.6e-05
	22.0333	-0.00574					22.0333	0.005072					22.0333	-0.00043
	22.05	-0.00591					22.05	0.004635					22.05	-0.00078
	22.0667	-0.00663					22.0667	0.004059					22.0667	-0.00123
	22.0833	-0.00738					22.0833	0.003612					22.0833	-0.00185
	22.1	-0.00804					22.1	0.003056					22.1	-0.0024
	22.1167	-0.00863					22.1167	0.002519					22.1167	-0.00263
	22.1333	-0.00879					22.1333	0.002182					22.1333	-0.00285
	22.15	-0.00841					22.15	0.001755					22.15	-0.00309
	22.1667	-0.00749					22.1667	0.001417					22.1667	-0.00358
	22.1833	-0.00797					22.1833	0.0012					22.1833	-0.00394
	22.2	-0.00819					22.2	0.000812					22.2	-0.00417
	22.2167	-0.00745					22.2167	0.000584					22.2167	-0.00441
	22.2333	-0.00573					22.2333	0.000406					22.2333	-0.00483
	22.25	-0.00362					22.25	0.000298					22.25	-0.00484
	22.2667	-0.00233					22.2667	-0.00011					22.2667	-0.00439
	22.2833	-0.00199					22.2833	-0.00063					22.2833	-0.00429
	22.3	-0.0027					22.3	-0.00105					22.3	-0.00416
	22.3167	-0.00213					22.3167	-0.00141					22.3167	-0.00374
	22.3333	-0.00093					22.3333	-0.00141					22.3333	-0.00326
	22.35	0.000312					22.35	-0.00107					22.35	-0.00285
	22.3667	0.001602					22.3667	-0.00082					22.3667	-0.00257
	22.3833	0.00252					22.3833	-0.00078					22.3833	-0.00231
	22.4	0.002069					22.4	-0.00084					22.4	-0.00184
	22.4167	0.001448					22.4167	-0.00077					22.4167	-0.00134
	22.4333	0.001876					22.4333	-0.00029					22.4333	-0.00065
	22.45	0.003515					22.45	7.2e-05					22.45	-0.00013
	22.4667	0.004194					22.4667	0.00048					22.4667	0.000504
	22.4833	0.004101					22.4833	0.000628					22.4833	0.001268
	22.5	0.004558					22.5	0.000837					22.5	0.002113
	22.5167	0.005106					22.5167	0.000895					22.5167	0.003047
	22.5333	0.005063					22.5333	0.000643					22.5333	0.004102
	22.55	0.004571					22.55	0.00029					22.55	0.005152
	22.5667	0.003778					22.5667	0.000137					22.5667	0.006086
	22.5833	0.003104					22.5833	-0.00012					22.5833	0.006709
	22.6	0.00226					22.6	-0.00017					22.6	0.007263
	22.6167	0.001286					22.6167	6.8e-05					22.6167	0.007707
	22.6333	0.000572					22.6333	0.000373					22.6333	0.00767
	22.65	0.000268					22.65	0.000559					22.65	0.007085
	22.6667	-0.00015					22.6667	0.000584					22.6667	0.0071
	22.6833	-0.00096					22.6833	0.000279					22.6833	0.007646
	22.7	-0.00093					22.7	-2.5e-05					22.7	0.008511
	22.7167	-0.00151					22.7167	-0.0003					22.7167	0.009167
	22.7333	-0.00216					22.7333	-0.0007					22.7333	0.009012
	22.75	-0.00218					22.75	-0.00082					22.75	0.007378
	22.7667	-0.00234					22.7667	-0.00085					22.7667	0.006113
	22.7833	-0.00233					22.7833	-0.00088					22.7833	0.00509
	22.8	-0.00198					22.8	-0.00089					22.8	0.004071
	22.8167	-0.00198					22.8167	-0.00106					22.8167	0.002952
	22.8333	-0.00216					22.8333	-0.00121					22.8333	0.002122
	22.85	-0.00257					22.85	-0.00135					22.85	0.001303
	22.8667	-0.00303					22.8667	-0.00141					22.8667	0.000425
	22.8833	-0.00354					22.8833	-0.00143					22.8833	-0.00076
	22.9	-0.00369					22.9	-0.00146					22.9	-0.00174
	22.9167	-0.00288					22.9167	-0.00136					22.9167	-0.00249
	22.9333	-0.00166					22.9333	-0.00086					22.9333	-0.00309
	22.95	-7.2e-05					22.95	-0.00048					22.95	-0.0035
	22.9667	0.002187					22.9667	-0.00037					22.9667	-0.00385
	22.9833	0.003816					22.9833	-0.00029					22.9833	-0.00409
	23	0.004104					23	-0.00059					23	-0.00425
	23.0167	0.002373					23.0167	-0.00092					23.0167	-0.00456
	23.0333	0.000491					23.0333	-0.00093					23.0333	-0.00496
	23.05	-0.0007					23.05	-0.00085					23.05	-0.00539
	23.0667	0.000127					23.0667	-0.00064					23.0667	-0.00576
	23.0833	-0.00073					23.0833	-0.00066					23.0833	-0.00611
	23.1	-0.00216					23.1	-0.00068					23.1	-0.00619
	23.1167	-0.00418					23.1167	-0.00068					23.1167	-0.00625
	23.1333	-0.00558					23.1333	-0.00065					23.1333	-0.00622
	23.15	-0.0062					23.15	-0.00028					23.15	-0.00597
	23.1667	-0.00611					23.1667	0.00011					23.1667	-0.00555
	23.1833	-0.00572					23.1833	0.000448					23.1833	-0.00501
	23.2	-0.00577					23.2	0.000887					23.2	-0.00464
	23.2167	-0.00598					23.2167	0.001106					23.2167	-0.004
	23.2333	-0.00593					23.2333	0.001245					23.2333	-0.00323
	23.25	-0.00595					23.25	0.001384					23.25	-0.00267
	23.2667	-0.00624					23.2667	0.001063					23.2667	-0.00251
	23.2833	-0.00664					23.2833	0.000883					23.2833	-0.00205
	23.3	-0.00681					23.3	0.000944					23.3	-0.00126
	23.3167	-0.0068					23.3167	0.000874					23.3167	-0.00044
	23.3333	-0.00656					23.3333	0.001144					23.3333	3e-06
	23.35	-0.00626					23.35	0.001415					23.35	0.00026
	23.3667	-0.00562					23.3667	0.001547					23.3667	0.000589
	23.3833	-0.00536					23.3833	0.001469					23.3833	0.001176
	23.4	-0.00477					23.4	0.001492					23.4	0.002294
	23.4167	-0.00401					23.4167	0.001254					23.4167	0.003251
	23.4333	-0.00343					23.4333	0.000596					23.4333	0.003439
	23.45	-0.00302					23.45	0.00011					23.45	0.00322
	23.4667	-0.00274					23.4667	-5e-06					23.4667	0.001791
	23.4833	-0.00272					23.4833	0.000209					23.4833	0.000722
	23.5	-0.00267					23.5	0.000693					23.5	-0.00078
	23.5167	-0.00245					23.5167	0.001678					23.5167	-0.00362
	23.5333	-0.00226					23.5333	0.001844					23.5333	-0.00701
	23.55	-0.00217					23.55	0.00248					23.55	-0.0086
	23.5667	-0.00229					23.5667	0.005286					23.5667	0.011491
	23.5833	-0.00241					23.5833	0.012353					23.5833	0.049197
	23.6	-0.00253					23.6	0.027259					23.6	0.094272
	23.6167	-0.00258					23.6167	0.041867					23.6167	0.137054
	23.6333	-0.00272					23.6333	0.050925					23.6333	0.145865
	23.65	-0.0029					23.65	0.048403					23.65	0.115796
	23.6667	-0.00302					23.6667	0.043611					23.6667	0.066167
	23.6833	-0.00327					23.6833	0.03871					23.6833	0.015728
	23.7	-0.00333					23.7	0.03542					23.7	-0.02904
	23.7167	-0.00314					23.7167	0.033069					23.7167	-0.05869
	23.7333	-0.00306					23.7333	0.030769					23.7333	-0.06513
	23.75	-0.00327					23.75	0.028869					23.75	-0.06069
	23.7667	-0.00356					23.7667	0.027069					23.7667	-0.04568
	23.7833	-0.00372					23.7833	0.024791					23.7833	-0.03185
	23.8	-0.00393					23.8	0.022362					23.8	-0.01914
	23.8167	-0.00404					23.8167	0.019793					23.8167	-0.01117
	23.8333	-0.00433					23.8333	0.017505					23.8333	-0.0065
	23.85	-0.00477					23.85	0.015877					23.85	-0.00415
	23.8667	-0.005					23.8667	0.01462					23.8667	-0.00294
	23.8833	-0.005					23.8833	0.013233					23.8833	-0.00214
	23.9	-0.00508					23.9	0.012186					23.9	-0.0007
	23.9167	-0.00517					23.9167	0.011069					23.9167	0.000325
	23.9333	-0.00514					23.9333	0.010562					23.9333	0.001088
	23.95	-0.00501					23.95	0.009557					23.95	0.001611
	23.9667	-0.00468					23.9667	0.008511					23.9667	0.001663
	23.9833	-0.00401					23.9833	0.007516					23.9833	0.001786
	24	-0.00346					24	0.00659					24	0.001879
	24.0167	-0.00286					24.0167	0.005755					24.0167	0.002041
	24.0333	-0.00227					24.0333	0.005031					24.0333	0.002134
	24.05	-0.00212					24.05	0.004367					24.05	0.002287
	24.0667	-0.00221					24.0667	0.003562					24.0667	0.00255
	24.0833	-0.00226					24.0833	0.003398					24.0833	0.002842
	24.1	-0.00223					24.1	0.003315					24.1	0.003266
	24.1167	-0.002					24.1167	0.003432					24.1167	0.00329
	24.1333	-0.002					24.1333	0.003449					24.1333	0.002914
	24.15	-0.00208					24.15	0.003206					24.15	0.002317
	24.1667	-0.0022					24.1667	0.002713					24.1667	0.001571
	24.1833	-0.0021					24.1833	0.002081					24.1833	0.000937
	24.2	-0.00192					24.2	0.001319					24.2	0.000292
	24.2167	-0.00175					24.2167	0.000727					24.2167	-0.00073
	24.2333	-0.00148					24.2333	0.000206					24.2333	-0.00171
	24.25	-0.00131					24.25	-0.00018					24.25	-0.00195
	24.2667	-0.0013					24.2667	-0.00029					24.2667	-0.00224
	24.2833	-0.00151					24.2833	-0.00061					24.2833	-0.00291
	24.3	-0.00197					24.3	-0.00077					24.3	-0.00395
	24.3167	-0.00292					24.3167	-0.00124					24.3167	-0.0052
	24.3333	-0.00372					24.3333	-0.00171					24.3333	-0.00655
	24.35	-0.00426					24.35	-0.00189					24.35	-0.00737
	24.3667	-0.00476					24.3667	-0.00198					24.3667	-0.00759
	24.3833	-0.00494					24.3833	-0.00209					24.3833	-0.00742
	24.4	-0.00497					24.4	-0.00235					24.4	-0.00697
	24.4167	-0.00489					24.4167	-0.00245					24.4167	-0.00731
	24.4333	-0.00475					24.4333	-0.00233					24.4333	-0.00754
	24.45	-0.00478					24.45	-0.00248					24.45	-0.00749
	24.4667	-0.00472					24.4667	-0.00271					24.4667	-0.00775
	24.4833	-0.00459					24.4833	-0.00251					24.4833	-0.00751
	24.5	-0.00403					24.5	-0.00225					24.5	-0.00706
	24.5167	-0.00374					24.5167	-0.00204					24.5167	-0.00634
	24.5333	-0.00349					24.5333	-0.00202					24.5333	-0.00563
	24.55	-0.00332					24.55	-0.00204					24.55	-0.00474
	24.5667	-0.00346					24.5667	-0.00192					24.5667	-0.00341
	24.5833	-0.00339					24.5833	-0.00173					24.5833	-0.00199
	24.6	-0.0033					24.6	-0.00138					24.6	-0.00069
	24.6167	-0.00282					24.6167	-0.00075					24.6167	0.000618
	24.6333	-0.00202					24.6333	-0.00035					24.6333	0.001762
	24.65	-0.00122					24.65	0.000129					24.65	0.002705
	24.6667	-0.0004					24.6667	0.000452					24.6667	0.003006
	24.6833	0.000255					24.6833	0.000635					24.6833	0.004025
	24.7	0.000616					24.7	0.000789					24.7	0.005224
	24.7167	0.000728					24.7167	0.000812					24.7167	0.005823
	24.7333	0.00078					24.7333	0.000805					24.7333	0.005712
	24.75	0.001012					24.75	0.000509					24.75	0.005141
	24.7667	0.001114					24.7667	0.000263					24.7667	0.00494
	24.7833	0.001236					24.7833	0.000397					24.7833	0.005108
	24.8	0.001288					24.8	0.000571					24.8	0.005867
	24.8167	0.001139					24.8167	0.000605					24.8167	0.006585
	24.8333	0.000901					24.8333	0.000599					24.8333	0.006497
	24.85	0.000823					24.85	0.000583					24.85	0.006116
	24.8667	0.000506					24.8667	0.000527					24.8667	0.005675
	24.8833	0.000128					24.8833	0.000601					24.8833	0.005034
	24.9	5e-05					24.9	0.000725					24.9	0.004413
	24.9167	-0.00015					24.9167	0.00062					24.9167	0.004076
	24.9333	-0.00041					24.9333	0.000244					24.9333	0.003824
	24.95	-0.00059					24.95	-3.2e-05					24.95	0.003402
	24.9667	-0.00082					24.9667	-0.00025					24.9667	0.00276
	24.9833	-0.0007					24.9833	-0.00037					24.9833	0.002228
	25	-0.00085					25	-0.00035					25	0.001779
	25.0167	-0.00109					25.0167	-0.00042					25.0167	0.001263
	25.0333	-0.00137					25.0333	-0.00061					25.0333	0.000916
	25.05	-0.00154					25.05	-0.00076					25.05	0.000739
	25.0667	-0.00172					25.0667	-0.0009					25.0667	0.000612
	25.0833	-0.00197					25.0833	-0.00089					25.0833	0.000415
	25.1	-0.0022					25.1	-0.00103					25.1	0.000148
	25.1167	-0.00225					25.1167	-0.00138					25.1167	-0.00016
	25.1333	-0.00224					25.1333	-0.00156					25.1333	-0.00055
	25.15	-0.00201					25.15	-0.00148					25.15	-0.00088
	25.1667	-0.00168					25.1667	-0.00133					25.1667	-0.00116
	25.1833	-0.00126					25.1833	-0.0011					25.1833	-0.00152
	25.2	-0.00055					25.2	-0.00077					25.2	-0.00175
	25.2167	2.2e-05					25.2167	-0.00062					25.2167	-0.00207
	25.2333	0.000506					25.2333	-0.00065					25.2333	-0.00249
	25.25	0.00091					25.25	-0.00047					25.25	-0.00276
	25.2667	0.001324					25.2667	-0.0002					25.2667	-0.00289
	25.2833	0.001418					25.2833	-8.8e-05					25.2833	-0.00311
	25.3	0.001112					25.3	2.3e-05					25.3	-0.00329
	25.3167	0.000886					25.3167	4.4e-05					25.3167	-0.00355
	25.3333	0.00048					25.3333	8.5e-05					25.3333	-0.00382
	25.35	0.000395					25.35	0.000215					25.35	-0.00406
	25.3667	0.00057					25.3667	0.000396					25.3667	-0.00419
	25.3833	0.000984					25.3833	0.000737					25.3833	-0.00439
	25.4	0.001459					25.4	0.001277					25.4	-0.00443
	25.4167	0.001914					25.4167	0.001718					25.4167	-0.00438
	25.4333	0.001559					25.4333	0.001608					25.4333	-0.00422
	25.45	0.000155					25.45	0.001309					25.45	-0.00394
	25.4667	-0.00144					25.4667	0.001189					25.4667	-0.00358
	25.4833	-0.00272					25.4833	0.00033					25.4833	-0.00393
	25.5	-0.00283					25.5	-0.00036					25.5	-0.00447
	25.5167	-0.0017					25.5167	-3e-05					25.5167	-0.00408
	25.5333	-0.00242					25.5333	0.000241					25.5333	-0.00587
	25.55	-0.00141					25.55	0.003661					25.55	-0.00243
	25.5667	-0.00164					25.5667	0.008511					25.5667	0.014083
	25.5833	-0.0025					25.5833	0.014811					25.5833	0.047841
	25.6	-0.00403					25.6	0.026712					25.6	0.095418
	25.6167	-0.00476					25.6167	0.040312					25.6167	0.137976
	25.6333	-0.00464					25.6333	0.045192					25.6333	0.153444
	25.65	-0.00481					25.65	0.042102					25.65	0.126869
	25.6667	-0.00485					25.6667	0.037682					25.6667	0.073613
	25.6833	-0.00477					25.6833	0.034822					25.6833	0.018657
	25.7	-0.00489					25.7	0.032951					25.7	-0.02198
	25.7167	-0.00491					25.7167	0.031161					25.7167	-0.04751
	25.7333	-0.00488					25.7333	0.028811					25.7333	-0.05689
	25.75	-0.00468					25.75	0.02668					25.75	-0.05663
	25.7667	-0.00425					25.7667	0.02497					25.7667	-0.0446
	25.7833	-0.00385					25.7833	0.023469					25.7833	-0.02994
	25.8	-0.00334					25.8	0.020819					25.8	-0.01635
	25.8167	-0.00255					25.8167	0.018368					25.8167	-0.00265
	25.8333	-0.00178					25.8333	0.016557					25.8333	0.004643
	25.85	-0.00111					25.85	0.015365					25.85	0.009013
	25.8667	-0.00061					25.8667	0.014184					25.8667	0.007023
	25.8833	-0.00036					25.8833	0.013133					25.8833	0.006063
	25.9	-0.00032					25.9	0.011922					25.9	0.005263
	25.9167	-0.00066					25.9167	0.01065					25.9167	0.004902
	25.9333	-0.0009					25.9333	0.009538					25.9333	0.004222
	25.95	-0.00124					25.95	0.008226					25.95	0.003742
	25.9667	-0.00152					25.9667	0.007165					25.9667	0.003492
	25.9833	-0.00156					25.9833	0.006352					25.9833	0.003852
	26	-0.00158					26	0.00575					26	0.004393
	26.0167	-0.0014					26.0167	0.005127					26.0167	0.004584
	26.0333	-0.00102					26.0333	0.004585					26.0333	0.004494
	26.05	-0.00093					26.05	0.004282					26.05	0.004755
	26.0667	-0.00114					26.0667	0.004188					26.0667	0.004918
	26.0833	-0.00125					26.0833	0.004005					26.0833	0.00512
	26.1	-0.00151					26.1	0.003492					26.1	0.005383
	26.1167	-0.0019					26.1167	0.003078					26.1167	0.005745
	26.1333	-0.00208					26.1333	0.003165					26.1333	0.005959
	26.15	-0.00221					26.15	0.00309					26.15	0.005765
	26.1667	-0.00193					26.1667	0.002836					26.1667	0.00563
	26.1833	-0.00204					26.1833	0.002462					26.1833	0.005666
	26.2	-0.00218					26.2	0.002037					26.2	0.005772
	26.2167	-0.00239					26.2167	0.001802					26.2167	0.005999
	26.2333	-0.00247					26.2333	0.001797					26.2333	0.006058
	26.25	-0.00241					26.25	0.001672					26.25	0.006108
	26.2667	-0.00217					26.2667	0.001546					26.2667	0.006098
	26.2833	-0.00182					26.2833	0.001531					26.2833	0.005727
	26.3	-0.00143					26.3	0.001545					26.3	0.005228
	26.3167	-0.00118					26.3167	0.001448					26.3167	0.004561
	26.3333	-0.00108					26.3333	0.001341					26.3333	0.003883
	26.35	-0.0011					26.35	0.001305					26.35	0.003285
	26.3667	-0.0011					26.3667	0.001198					26.3667	0.002808
	26.3833	-0.00105					26.3833	0.00075					26.3833	0.00227
	26.4	-0.00125					26.4	0.000282					26.4	0.001721
	26.4167	-0.00141					26.4167	-0.00024					26.4167	0.001373
	26.4333	-0.00157					26.4333	-0.00045					26.4333	0.001125
	26.45	-0.00177					26.45	-0.00052					26.45	0.000556
	26.4667	-0.00216					26.4667	-0.00076					26.4667	0.000274
	26.4833	-0.00284					26.4833	-0.00107					26.4833	-0.00015
	26.5	-0.0033					26.5	-0.00124					26.5	-0.00044
	26.5167	-0.00364					26.5167	-0.00112					26.5167	-0.0007
	26.5333	-0.00383					26.5333	-0.00094					26.5333	-0.00091
	26.55	-0.00382					26.55	-0.00097					26.55	-0.0014
	26.5667	-0.00376					26.5667	-0.00117					26.5667	-0.00193
	26.5833	-0.00364					26.5833	-0.00131					26.5833	-0.00237
	26.6	-0.00353					26.6	-0.00135					26.6	-0.00276
	26.6167	-0.00337					26.6167	-0.00131					26.6167	-0.00307
	26.6333	-0.00326					26.6333	-0.00103					26.6333	-0.00319
	26.65	-0.00324					26.65	-0.0008					26.65	-0.00327
	26.6667	-0.00325					26.6667	-0.00054					26.6667	-0.00335
	26.6833	-0.00322					26.6833	-0.00024					26.6833	-0.00371
	26.7	-0.00306					26.7	-0.00019					26.7	-0.00416
	26.7167	-0.00302					26.7167	-8.1e-05					26.7167	-0.00478
	26.7333	-0.0029					26.7333	4.5e-05					26.7333	-0.00441
	26.75	-0.00273					26.75	0.00028					26.75	-0.00401
	26.7667	-0.00252					26.7667	0.000266					26.7667	-0.00386
	26.7833	-0.00219					26.7833	0.000231					26.7833	-0.00377
	26.8	-0.00198					26.8	0.000255					26.8	-0.00374
	26.8167	-0.00181					26.8167	0.000468					26.8167	-0.00377
	26.8333	-0.00195					26.8333	0.000542					26.8333	-0.0039
	26.85	-0.00208					26.85	0.000445					26.85	-0.00342
	26.8667	-0.00194					26.8667	0.000479					26.8667	-0.00267
	26.8833	-0.00157					26.8833	0.00055					26.8833	-0.00212
	26.9	-0.00098					26.9	0.000662					26.9	-0.0023
	26.9167	-0.00031					26.9167	0.000613					26.9167	-0.00243
	26.9333	0.000271					26.9333	0.000365					26.9333	-0.00267
	26.95	0.000724					26.95	-1.4e-05					26.95	-0.00267
	26.9667	0.001157					26.9667	-0.00057					26.9667	-0.00247
	26.9833	0.00172					26.9833	-0.00085					26.9833	-0.00221
	27	0.001983					27	-0.00104					27	-0.00201
	27.0167	0.001977					27.0167	-0.00134					27.0167	-0.00154
	27.0333	0.00225					27.0333	-0.00143					27.0333	-0.00087
	27.05	0.002523					27.05	-0.00139					27.05	-0.00044
	27.0667	0.002667					27.0667	-0.00159					27.0667	-0.00029
	27.0833	0.00245					27.0833	-0.00175					27.0833	-0.00021
	27.1	0.002343					27.1	-0.0017					27.1	-0.00014
	27.1167	0.002377					27.1167	-0.00187					27.1167	0.000159
	27.1333	0.00254					27.1333	-0.00193					27.1333	0.000288
	27.15	0.002954					27.15	-0.00186					27.15	0.000648
	27.1667	0.003487					27.1667	-0.00162					27.1667	0.001147
	27.1833	0.003851					27.1833	-0.00133					27.1833	0.001787
	27.2	0.003894					27.2	-0.00109					27.2	0.001933
	27.2167	0.003477					27.2167	-0.00075					27.2167	0.001966
	27.2333	0.00249					27.2333	-0.0005					27.2333	0.00218
	27.25	0.001444					27.25	-0.00011					27.25	0.002444
	27.2667	0.000547					27.2667	0.000315					27.2667	0.002637
	27.2833	-0.00032					27.2833	0.000726					27.2833	0.002929
	27.3	-0.00134					27.3	0.001036					27.3	0.00297
	27.3167	-0.00223					27.3167	0.001026					27.3167	0.002961
	27.3333	-0.00289					27.3333	0.000947					27.3333	0.002961
	27.35	-0.00362					27.35	0.000877					27.35	0.002762
	27.3667	-0.00436					27.3667	0.000847					27.3667	0.002362
	27.3833	-0.00453					27.3833	0.001056					27.3833	0.001812
	27.4	-0.00439					27.4	0.001226					27.4	0.001312
	27.4167	-0.00443					27.4167	0.001336					27.4167	0.000922
	27.4333	-0.00404					27.4333	0.001235					27.4333	0.000832
	27.45	-0.00426					27.45	0.001275					27.45	0.000772
	27.4667	-0.00431					27.4667	0.001194					27.4667	0.000662
	27.4833	-0.00442					27.4833	0.001074					27.4833	0.000462
	27.5	-0.00442					27.5	0.000873					27.5	0.000391
	27.5167	-0.00428					27.5167	0.000643					27.5167	0.000471
	27.5333	-0.00377
	27.55	-0.00307
	27.5667	-0.00219
	27.5833	-0.00126
	27.6	-0.00067
	27.6167	-0.00019
	27.6333	9e-06
	27.65	0.000226
	27.6667	0.000744
	27.6833	0.001351
	27.7	0.001779
	27.7167	0.001976
	27.7333	0.002144
	27.75	0.002222
	27.7667	0.002529
	27.7833	0.002827
	27.8	0.002895
	27.8167	0.002814
	27.8333	0.002982
	27.85	0.003201
	27.8667	0.00278
	27.8833	0.002258
	27.9	0.001998
	27.9167	0.002788
	27.9333	0.003628
	27.95	0.003588
	27.9667	0.003728
	27.9833	0.003198
	28	0.003319
	28.0167	0.00115
	28.0333	-0.00226
	28.05	-0.00175
	28.0667	-0.00287
	28.0833	-0.00304
	28.1	-0.00161
	28.1167	-0.00133
	28.1333	-0.00127
	28.15	-0.00137
	28.1667	-0.00108
	28.1833	-0.00027
	28.2	0.00033
	28.2167	0.000812
	28.2333	0.001214
	28.25	0.001866
	28.2667	0.002529
	28.2833	0.003251
	28.3	0.003793
	28.3167	0.003885
	28.3333	0.003937
	28.35	0.004079
	28.3667	0.004491
	28.3833	0.005023
	28.4	0.005364
	28.4167	0.005716
	28.4333	0.006177
	28.45	0.006458
	28.4667	0.00659
	28.4833	0.006691
	28.5	0.006621
	28.5167	0.006611
	28.5333	0.006731
	28.55	0.006741
	28.5667	0.006541
	28.5833	0.006261
	28.6	0.006299
	28.6167	0.006408
	28.6333	0.006416
	28.65	0.006575
	28.6667	0.006873
	28.6833	0.007141
	28.7	0.006987
	28.7167	0.006453
	28.7333	0.00626
	28.75	0.005736
	28.7667	0.005612
	28.7833	0.005587
	28.8	0.005471
	28.8167	0.005105
	28.8333	0.004878
	28.85	0.004452
	28.8667	0.004125
	28.8833	0.003627
	28.9	0.003198
	28.9167	0.002808
	28.9333	0.002259
	28.95	0.001869
	28.9667	0.00154
	28.9833	0.000998
	29	0.000405
	29.0167	-0.00014
	29.0333	-0.0002
	29.05	-7.5e-05
	29.0667	5.2e-05
	29.0833	2.6e-05
	29.1	-0.00038
	29.1167	-0.00086
	29.1333	-0.00112
	29.15	-0.00104
	29.1667	-0.00107
	29.1833	-0.00109
	29.2	-0.00107
	29.2167	-0.00103
	29.2333	-0.00087
	29.25	-0.00069
	29.2667	-0.00058
	29.2833	-0.00086
	29.3	-0.00107
	29.3167	-0.00115
	29.3333	-0.00123
	29.35	-0.0013
	29.3667	-0.00151
	29.3833	-0.00161
	29.4	-0.00178
	29.4167	-0.0019
	29.4333	-0.00156
	29.45	-0.00125
	29.4667	-0.00114
	29.4833	-0.00097
	29.5	-0.00078
	29.5167	-0.0006
	29.5333	-0.00043
	29.55	-0.00034
	29.5667	-0.00039
	29.5833	-0.00064
	29.6	-0.00072
	29.6167	-0.00055
	29.6333	-0.00058
	29.65	-0.00061
	29.6667	-0.00056
	29.6833	-0.0005
	29.7	-0.00046
	29.7167	-0.00063
	29.7333	-0.00053
	29.75	-0.00023
	29.7667	-0.00013
	29.7833	4.2e-05
	29.8	0.000392
	29.8167	0.000453
	29.8333	0.000373
	29.85	0.000274
	29.8667	5.4e-05
	29.8833	2.1e-05
	29.9	3.9e-05
	29.9167	-1.3e-05
	29.9333	-3.6e-05
	29.95	5.2e-05
	29.9667	0.000419
	29.9833	0.000934
	30	0.001209
	30.0167	0.001324
	30.0333	0.001409
	30.05	0.001665
	30.0667	0.001759
	30.0833	0.001612
	30.1	0.001475
	30.1167	0.001278
	30.1333	0.000972
	30.15	0.000775
	30.1667	0.000557
	30.1833	0.000368
	30.2	0.00035
	30.2167	0.000411
	30.2333	0.000493
	30.25	0.000684
	30.2667	0.000654
	30.2833	0.000584
	30.3	0.000363
	30.3167	-7e-06
	30.3333	-0.00033
	30.35	-0.0005
	30.3667	-0.00057
	30.3833	-0.00074
	30.4	-0.00087
	30.4167	-0.00111
	30.4333	-0.00098
	30.45	-0.00059
	30.4667	-0.0011
	30.4833	-0.00149
	30.5	-0.00201
	30.5167	-0.00131
	30.5333	-0.00183
	30.55	-0.00329
	30.5667	-0.00222
	30.5833	-0.00133
	30.6	-0.00143
	30.6167	-0.00254
	30.6333	-0.00402
	30.65	-0.00526
	30.6667	-0.00588
	30.6833	-0.00586
	30.7	-0.00591
	30.7167	-0.0059
	30.7333	-0.00563
	30.75	-0.00541
	30.7667	-0.00546
	30.7833	-0.00555
	30.8	-0.0057
	30.8167	-0.00591
	30.8333	-0.00601
	30.85	-0.0059
	30.8667	-0.00585
	30.8833	-0.00563
	30.9	-0.00531
	30.9167	-0.00438
	30.9333	-0.00331
	30.95	-0.0023
	30.9667	-0.00162
	30.9833	-0.00122
	31	-0.0012
	31.0167	-0.00107
	31.0333	-0.00084
	31.05	-0.00103
	31.0667	-0.00108
	31.0833	-0.00143
	31.1	-0.00178
	31.1167	-0.00152
	31.1333	-0.00121
	31.15	-0.0008
	31.1667	-0.00039
	31.1833	0.000179
	31.2	0.000975
	31.2167	0.001832
	31.2333	0.002358
	31.25	0.002745
	31.2667	0.00312
	31.2833	0.003556
	31.3	0.004272
	31.3167	0.004968
	31.3333	0.005634
	31.35	0.006169
	31.3667	0.006614
	31.3833	0.007129
	31.4	0.007495
	31.4167	0.00773
	31.4333	0.007255
	31.45	0.00718
	31.4667	0.006984
	31.4833	0.007189
	31.5	0.006244
	31.5167	0.004428
	31.5333	0.003023
	31.55	0.002078
	31.5667	0.001262
	31.5833	0.000576
	31.6	-0.00037
	31.6167	-0.00149
	31.6333	-0.00269
	31.65	-0.00383
	31.6667	-0.00476
	31.6833	-0.00543
	31.7	-0.00587
	31.7167	-0.00648
	31.7333	-0.00702
	31.75	-0.00718
	31.7667	-0.00696
	31.7833	-0.00688
	31.8	-0.00657
	31.8167	-0.00597
	31.8333	-0.00542
	31.85	-0.00499
	31.8667	-0.00454
	31.8833	-0.00417
	31.9	-0.00401
	31.9167	-0.00384
	31.9333	-0.00374
	31.95	-0.00352
	31.9667	-0.00318
	31.9833	-0.00285
	32	-0.00253
	32.0167	-0.00219
	32.0333	-0.00197
	32.05	-0.00159
	32.0667	-0.00118
	32.0833	-0.00113
	32.1	-0.00109
	32.1167	-0.00094
	32.1333	-0.00083
	32.15	-0.00093
	32.1667	-0.00113
	32.1833	-0.00114
	32.2	-0.00102
	32.2167	-0.0008
	32.2333	-0.00056
	32.25	-0.00041
	32.2667	-0.00022
	32.2833	-0.0002
	32.3	-0.00029
	32.3167	-0.00045
	32.3333	-0.00037
	32.35	-0.0002
	32.3667	-8.9e-05
	32.3833	-0.0001
	32.4	-0.00013
	32.4167	5.2e-05
	32.4333	0.00018
	32.45	0.000419
	32.4667	0.000628
	32.4833	0.000847
	32.5	0.001216
	32.5167	0.001575
	32.5333	0.001725
	32.55	0.001976
	32.5667	0.002378
	32.5833	0.002859
	32.6	0.00321
	32.6167	0.003361
	32.6333	0.003254
	32.65	0.003118
	32.6667	0.002892
	32.6833	0.002605
	32.7	0.002279
	32.7167	0.002173
	32.7333	0.002368
	32.75	0.002083
	32.7667	0.001199
	32.7833	0.000495
	32.8	9.1e-05
	32.8167	8.6e-05
	32.8333	4.3e-05
	32.85	-0.00035
	32.8667	-0.00091
	32.8833	-0.00193
	32.9	-0.00262
	32.9167	-0.00319
	32.9333	-0.00327
	32.95	-0.00352
	32.9667	-0.0033
	32.9833	-0.00299
	33	-0.00271
	33.0167	-0.00232

## Sheet: Figure3
D	Time	DP	Molar Ratio	ΔH		E	Time	DP	Molar Ratio	ΔH		J		Anti-parallel-G4			Hybrid-G4			Parallel-G4
	0.083333	0.053353	0.097144	-23.2793			0.083333	-0.00085	0.097144	-11.2627			Ctrl	1	1	1	1	1	1	1	1	1
	0.1	0.039695	0.29283	-20.5305			0.1	-0.00076	0.29283	-7.91928			500nM	0.880203	0.884021	0.86875	0.961365	0.966616	0.960993	0.713261	0.741499	0.741936
	0.116667	0.035668	0.490394	-16.0013			0.116667	-0.00082	0.490394	-5.29995			1μM	0.85476	0.875318	0.865681	0.926252	0.923919	0.91372	0.618169	0.619985	0.636943
	0.133333	0.031201	0.689837	-11.2014			0.133333	-0.00104	0.689837	-3.84633			5μM	0.6717	0.691598	0.667448	0.709491	0.702247	0.696131	0.416326	0.418318	0.414728
	0.15	0.027194	0.891157	-7.17824			0.15	-0.00126	0.891157	-2.97601			10μM	0.622186	0.618565	0.601905	0.636297	0.639333	0.61661	0.329451	0.334331	0.337053
	0.166667	0.023027	1.09436	-4.34454			0.166667	-0.00188	1.09436	-2.42044
	0.183333	0.018448	1.29943	-2.50605			0.183333	-0.00237	1.29943	-2.0468										Source note: Parallel-G4 uses the same raw dataset as Figure 2H and Figure 1G (G4-DNA).
	0.2	0.014109	1.50639	-1.33018			0.2	-0.00249	1.50639	-1.78467
	0.216667	0.01213	1.71522	-0.56352			0.216667	-0.00165	1.71522	-1.59428
	0.233333	0.011532	1.92593	-0.0479			0.233333	-0.00053	1.92593	-1.45197
	0.25	0.012182	2.13852	0.310491			0.25	-9e-06	2.13852	-1.34299
	0.266667	0.010099	2.35299	0.56739			0.266667	9e-05	2.35299	-1.25779
	0.283333	0.005326	2.56933	0.756703			0.283333	0.000658	2.56933	-1.19001
	0.3	-0.00105					0.3	0.001127
	0.316667	-0.0075					0.316667	0.000985
	0.333333	-0.01362					0.333333	0.000484
	0.35	-0.01947					0.35	0.001334
	0.366667	-0.0239					0.366667	0.002214
	0.383333	-0.02633					0.383333	0.002804
	0.4	-0.02477					0.4	0.002264
	0.416667	-0.02294					0.416667	0.002044
	0.433333	-0.02229					0.433333	0.001876
	0.45	-0.02243					0.45	0.001647
	0.466667	-0.02273					0.466667	0.001869
	0.483333	-0.02172					0.483333	0.00216
	0.5	-0.0213					0.5	0.002343
	0.516667	-0.02327					0.516667	0.002526
	0.533333	-0.02485					0.533333	0.002319
	0.55	-0.02284					0.55	0.002722
	0.566667	-0.02366					0.566667	0.002735
	0.583333	-0.02478					0.583333	0.002168
	0.6	-0.02455					0.6	0.001812
	0.616667	-0.02343					0.616667	0.001706
	0.633333	-0.02073					0.633333	0.00134
	0.65	-0.01721					0.65	0.000494
	0.666667	-0.01374					0.666667	0.000247
	0.683333	-0.00954					0.683333	0.00092
	0.7	-0.00593					0.7	0.001524
	0.716667	-0.00373					0.716667	7.7e-05
	0.733333	-0.00274					0.733333	-0.00119
	0.75	-0.00175					0.75	-0.00227
	0.766667	0.000456					0.766667	-0.00197
	0.783333	0.003343					0.783333	-0.00163
	0.8	0.00557					0.8	-0.00118
	0.816667	0.006147					0.816667	-0.00282
	0.833333	0.005868					0.833333	-0.00403
	0.85	0.006008					0.85	-0.00288
	0.866667	0.009109					0.866667	-0.00225
	0.883333	0.01254					0.883333	-0.00258
	0.9	0.014761					0.9	-0.00435
	0.916667	0.013295					0.916667	-0.00462
	0.933333	0.014299					0.933333	-0.00383
	0.95	0.010552					0.95	-0.00052
	0.966667	0.009796					0.966667	0.001814
	0.983333	0.004202					0.983333	0.000687
	1	0.004976					1	-0.00202
	1.01667	0.00745					1.01667	0.000557
	1.03333	0.004153					1.03333	0.000958
	1.05	0.000457					1.05	-0.01516
	1.06667	-0.00787					1.06667	-0.04158
	1.08333	-0.0141					1.08333	-0.05701
	1.1	-0.0177					1.1	-0.06692
	1.11667	-0.01814					1.11667	-0.0695
	1.13333	-0.01694					1.13333	-0.06425
	1.15	-0.01551					1.15	-0.06008
	1.16667	-0.01443					1.16667	-0.05383
	1.18333	-0.01453					1.18333	-0.04771
	1.2	-0.01587					1.2	-0.04303
	1.21667	-0.01712					1.21667	-0.03831
	1.23333	-0.01796					1.23333	-0.03489
	1.25	-0.0181					1.25	-0.03304
	1.26667	-0.0162					1.26667	-0.03185
	1.28333	-0.01296					1.28333	-0.02993
	1.3	-0.0096					1.3	-0.0274
	1.31667	-0.00825					1.31667	-0.0242
	1.33333	-0.00846					1.33333	-0.02128
	1.35	-0.0092					1.35	-0.01958
	1.36667	-0.01019					1.36667	-0.01764
	1.38333	-0.01158					1.38333	-0.01601
	1.4	-0.00995					1.4	-0.01492
	1.41667	-0.01075					1.41667	-0.01338
	1.43333	-0.01047					1.43333	-0.01186
	1.45	-0.00845					1.45	-0.01095
	1.46667	-0.00722					1.46667	-0.01016
	1.48333	-0.00694					1.48333	-0.00953
	1.5	-0.00699					1.5	-0.00884
	1.51667	-0.00761					1.51667	-0.00838
	1.53333	-0.00744					1.53333	-0.00755
	1.55	-0.00602					1.55	-0.00645
	1.56667	-0.00288					1.56667	-0.00556
	1.58333	-0.0007					1.58333	-0.00481
	1.6	-0.00024					1.6	-0.00427
	1.61667	-0.00139					1.61667	-0.00358
	1.63333	-0.00275					1.63333	-0.0029
	1.65	-0.00583					1.65	-0.00253
	1.66667	-0.00807					1.66667	-0.00204
	1.68333	-0.00931					1.68333	-0.0018
	1.7	-0.00951					1.7	-0.00224
	1.71667	-0.00792					1.71667	-0.00268
	1.73333	-0.0051					1.73333	-0.00254
	1.75	-0.00218					1.75	-0.00235
	1.76667	-0.0003					1.76667	-0.00261
	1.78333	0.000646					1.78333	-0.00285
	1.8	0.001697					1.8	-0.00237
	1.81667	0.00365					1.81667	-0.00189
	1.83333	0.004672					1.83333	-0.00188
	1.85	0.005605					1.85	-0.00158
	1.86667	0.006648					1.86667	-0.00126
	1.88333	0.004621					1.88333	-0.00096
	1.9	0.001738					1.9	-0.00147
	1.91667	0.001145					1.91667	-0.00245
	1.93333	0.001562					1.93333	-0.00266
	1.95	0.003269					1.95	-0.00263
	1.96667	0.005609					1.96667	-0.00258
	1.98333	0.008077					1.98333	-0.00199
	2	0.009676					2	-0.0014
	2.01667	0.009745					2.01667	-0.00088
	2.03333	0.007383					2.03333	-0.00044
	2.05	0.003712					2.05	-0.00026
	2.06667	0.000143					2.06667	7.5e-05
	2.08333	-0.00314					2.08333	-2.3e-05
	2.1	-0.0047					2.1	0.000139
	2.11667	-0.00376					2.11667	5.1e-05
	2.13333	-0.00175					2.13333	-0.00052
	2.15	-0.00082					2.15	-0.00085
	2.16667	-0.00121					2.16667	-0.00038
	2.18333	0.002015					2.18333	0.000352
	2.2	0.005588					2.2	-9.8e-05
	2.21667	0.006029					2.21667	-0.00118
	2.23333	0.003589					2.23333	-0.00094
	2.25	-7e-05					2.25	-0.00089
	2.26667	-0.00085					2.26667	-0.00068
	2.28333	0.008252					2.28333	0.000604
	2.3	0.014823					2.3	0.001772
	2.31667	0.010091					2.31667	0.002269
	2.33333	0.002769					2.33333	0.001806
	2.35	0.003157					2.35	0.002153
	2.36667	0.002965					2.36667	0.00246
	2.38333	0.015003					2.38333	0.001956
	2.4	0.01884					2.4	0.002132
	2.41667	0.014958					2.41667	0.002028
	2.43333	0.015735					2.43333	0.001624
	2.45	0.005163					2.45	0.0019
	2.46667	-0.00651					2.46667	0.002844
	2.48333	-0.00511					2.48333	0.004839
	2.5	-0.00189					2.5	0.005133
	2.51667	0.001637					2.51667	0.004027
	2.53333	-0.00419					2.53333	0.003302
	2.55	-0.01329					2.55	0.003174
	2.56667	-0.01046					2.56667	0.002845
	2.58333	-0.00554					2.58333	0.002427
	2.6	-0.00516					2.6	0.002169
	2.61667	-0.00594					2.61667	0.00118
	2.63333	-0.0086					2.63333	-0.00036
	2.65	-0.00895					2.65	-0.00175
	2.66667	-0.00848					2.66667	-0.0023
	2.68333	-0.0071					2.68333	-0.00253
	2.7	-0.00457					2.7	-0.00294
	2.71667	-0.00042					2.71667	-0.00393
	2.73333	0.000777					2.73333	-0.00452
	2.75	0.000121					2.75	-0.00464
	2.76667	-0.00073					2.76667	-0.00454
	2.78333	-0.00141					2.78333	-0.004
	2.8	-0.00251					2.8	-0.00374
	2.81667	-0.00383					2.81667	-0.00386
	2.83333	-0.00405					2.83333	-0.00442
	2.85	-0.00235					2.85	-0.00603
	2.86667	-0.00125					2.86667	-0.00704
	2.88333	-0.00218					2.88333	-0.00787
	2.9	-0.00267					2.9	-0.009
	2.91667	-0.00162					2.91667	-0.00972
	2.93333	-0.00042					2.93333	-0.00962
	2.95	0.001381					2.95	-0.01063
	2.96667	0.00375					2.96667	-0.01092
	2.98333	0.004989					2.98333	-0.01233
	3	0.005318					3	-0.01331
	3.01667	0.004797					3.01667	-0.01256
	3.03333	0.003204					3.03333	-0.00992
	3.05	0.002122					3.05	-0.00771
	3.06667	0.002781					3.06667	-0.00672
	3.08333	0.005759					3.08333	-0.00772
	3.1	0.009927					3.1	-0.00809
	3.11667	0.013941					3.11667	-0.00565
	3.13333	0.017346					3.13333	-0.00265
	3.15	0.019702					3.15	0.001376
	3.16667	0.021008					3.16667	0.004504
	3.18333	0.020263					3.18333	0.006182
	3.2	0.017845					3.2	0.009559
	3.21667	0.015178					3.21667	0.013269
	3.23333	0.01224					3.23333	0.016248
	3.25	0.003613					3.25	0.016538
	3.26667	-0.00316					3.26667	0.013847
	3.28333	-0.00548					3.28333	0.013054
	3.3	-0.00508					3.3	0.014141
	3.31667	-0.00326					3.31667	0.013207
	3.33333	-0.00198					3.33333	0.011814
	3.35	8.8e-05					3.35	0.010482
	3.36667	0.001151					3.36667	0.00891
	3.38333	-0.00089					3.38333	0.007487
	3.4	-0.01035					3.4	0.004034
	3.41667	-0.01993					3.41667	0.000921
	3.43333	-0.02523					3.43333	2.1e-05
	3.45	-0.0196					3.45	0.001068
	3.46667	0.004507					3.46667	0.000346
	3.48333	0.035454					3.48333	-0.00185
	3.5	0.03405					3.5	-0.0031
	3.51667	0.002618					3.51667	-0.00397
	3.53333	-0.05415					3.53333	-0.01161
	3.55	-0.10384					3.55	-0.02662
	3.56667	-0.13238					3.56667	-0.05445
	3.58333	-0.15487					3.58333	-0.08731
	3.6	-0.16548					3.6	-0.11236
	3.61667	-0.16758					3.61667	-0.13226
	3.63333	-0.16561					3.63333	-0.148
	3.65	-0.16444					3.65	-0.13754
	3.66667	-0.1659					3.66667	-0.11597
	3.68333	-0.17153					3.68333	-0.0872
	3.7	-0.17778					3.7	-0.06655
	3.71667	-0.17975					3.71667	-0.05563
	3.73333	-0.17605					3.73333	-0.04877
	3.75	-0.16872					3.75	-0.04539
	3.76667	-0.15916					3.76667	-0.0428
	3.78333	-0.14815					3.78333	-0.0423
	3.8	-0.13684					3.8	-0.04091
	3.81667	-0.12623					3.81667	-0.03787
	3.83333	-0.11729					3.83333	-0.03385
	3.85	-0.11013					3.85	-0.03082
	3.86667	-0.10329					3.86667	-0.02809
	3.88333	-0.08935					3.88333	-0.02594
	3.9	-0.07416					3.9	-0.02364
	3.91667	-0.06831					3.91667	-0.02169
	3.93333	-0.06548					3.93333	-0.01924
	3.95	-0.05996					3.95	-0.01797
	3.96667	-0.05339					3.96667	-0.01621
	3.98333	-0.04448					3.98333	-0.01467
	4	-0.0382					4	-0.01239
	4.01667	-0.03051					4.01667	-0.00985
	4.03333	-0.02333					4.03333	-0.00747
	4.05	-0.01806					4.05	-0.00569
	4.06667	-0.01652					4.06667	-0.00434
	4.08333	-0.01736					4.08333	-0.00327
	4.1	-0.01929					4.1	-0.00368
	4.11667	-0.02082					4.11667	-0.00397
	4.13333	-0.02054					4.13333	-0.00375
	4.15	-0.01991					4.15	-0.00349
	4.16667	-0.01954					4.16667	-0.0047
	4.18333	-0.0189					4.18333	-0.00494
	4.2	-0.01811					4.2	-0.0046
	4.21667	-0.01802					4.21667	-0.00498
	4.23333	-0.01866					4.23333	-0.00526
	4.25	-0.01995					4.25	-0.00492
	4.26667	-0.02186					4.26667	-0.00396
	4.28333	-0.02306					4.28333	-0.00391
	4.3	-0.02342					4.3	-0.00419
	4.31667	-0.01758					4.31667	-0.00527
	4.33333	-0.01382					4.33333	-0.00704
	4.35	-0.01118					4.35	-0.00841
	4.36667	-0.00875					4.36667	-0.00891
	4.38333	-0.00818					4.38333	-0.00861
	4.4	-0.00717					4.4	-0.00805
	4.41667	-0.00366					4.41667	-0.00614
	4.43333	-0.00294					4.43333	-0.00468
	4.45	-0.00283					4.45	-0.00494
	4.46667	-0.00463					4.46667	-0.00449
	4.48333	-0.00611					4.48333	-0.00344
	4.5	-0.00641					4.5	-0.00372
	4.51667	-0.00652					4.51667	-0.0043
	4.53333	-0.00519					4.53333	-0.00479
	4.55	-0.00255					4.55	-0.00423
	4.56667	0.001686					4.56667	-0.00364
	4.58333	0.005508					4.58333	-0.004
	4.6	0.00736					4.6	-0.00453
	4.61667	0.006081					4.61667	-0.00477
	4.63333	0.003813					4.63333	-0.004
	4.65	0.001874					4.65	-0.0027
	4.66667	-5.9e-05					4.66667	-0.00173
	4.68333	-0.00226					4.68333	-0.00076
	4.7	-0.00158					4.7	-0.00018
	4.71667	-0.0014					4.71667	0.000162
	4.73333	-0.00167					4.73333	0.001083
	4.75	-0.0061					4.75	0.002364
	4.76667	-0.0087					4.76667	0.003458
	4.78333	-0.00906					4.78333	0.004332
	4.8	-0.00873					4.8	0.005607
	4.81667	-0.00739					4.81667	0.006651
	4.83333	-0.00444					4.83333	0.007527
	4.85	-0.00072					4.85	0.008504
	4.86667	0.001746					4.86667	0.008862
	4.88333	0.000925					4.88333	0.009159
	4.9	-0.00266					4.9	0.009757
	4.91667	-0.00826					4.91667	0.010615
	4.93333	-0.01276					4.93333	0.010994
	4.95	-0.01521					4.95	0.011423
	4.96667	-0.01575					4.96667	0.011522
	4.98333	-0.01512					4.98333	0.010972
	5	-0.01405					5	0.009928
	5.01667	-0.01206					5.01667	0.008724
	5.03333	-0.00809					5.03333	0.00708
	5.05	-0.00385					5.05	0.005277
	5.06667	-0.00368					5.06667	0.003613
	5.08333	-0.00147					5.08333	0.002
	5.1	0.001203					5.1	0.000596
	5.11667	0.001888					5.11667	-0.00145
	5.13333	0.002773					5.13333	-0.00401
	5.15	0.004777					5.15	-0.00653
	5.16667	0.00266					5.16667	-0.00856
	5.18333	-0.0011					5.18333	-0.00929
	5.2	-0.00507					5.2	-0.01129
	5.21667	-0.00777					5.21667	-0.01108
	5.23333	-0.00886					5.23333	-0.01064
	5.25	-0.00776					5.25	-0.01231
	5.26667	-0.00446					5.26667	-0.01284
	5.28333	-0.00131					5.28333	-0.0119
	5.3	-0.00044					5.3	-0.01105
	5.31667	-0.00227					5.31667	-0.01002
	5.33333	-0.00589					5.33333	-0.00835
	5.35	-0.01047					5.35	-0.00811
	5.36667	-0.01304					5.36667	-0.0074
	5.38333	-0.0129					5.38333	-0.00584
	5.4	-0.01519					5.4	-0.00347
	5.41667	-0.01752					5.41667	-0.00159
	5.43333	-0.01793					5.43333	-0.00172
	5.45	-0.01352					5.45	-0.00232
	5.46667	-0.01006					5.46667	-0.00256
	5.48333	-0.0263					5.48333	-0.00504
	5.5	-0.05262					5.5	-0.00533
	5.51667	-0.06452					5.51667	0.000203
	5.53333	-0.0779					5.53333	-0.00545
	5.55	-0.09255					5.55	-0.01742
	5.56667	-0.10824					5.56667	-0.04437
	5.58333	-0.12146					5.58333	-0.08074
	5.6	-0.12726					5.6	-0.10186
	5.61667	-0.13599					5.61667	-0.10721
	5.63333	-0.1365					5.63333	-0.10425
	5.65	-0.12787					5.65	-0.09777
	5.66667	-0.12188					5.66667	-0.08342
	5.68333	-0.1231					5.68333	-0.06252
	5.7	-0.12773					5.7	-0.04545
	5.71667	-0.1298					5.71667	-0.03502
	5.73333	-0.12757					5.73333	-0.02922
	5.75	-0.12118					5.75	-0.02422
	5.76667	-0.11686					5.76667	-0.02031
	5.78333	-0.11148					5.78333	-0.01759
	5.8	-0.10411					5.8	-0.01608
	5.81667	-0.09705					5.81667	-0.01422
	5.83333	-0.09139					5.83333	-0.01084
	5.85	-0.08558					5.85	-0.00858
	5.86667	-0.07809					5.86667	-0.00567
	5.88333	-0.06897					5.88333	-0.00308
	5.9	-0.05994					5.9	-0.00084
	5.91667	-0.05189					5.91667	0.000297
	5.93333	-0.04524					5.93333	0.001726
	5.95	-0.04008					5.95	0.002526
	5.96667	-0.03621					5.96667	0.00325
	5.98333	-0.03062					5.98333	0.003484
	6	-0.02233					6	0.004168
	6.01667	-0.01342					6.01667	0.005142
	6.03333	-0.00549					6.03333	0.006565
	6.05	0.000703					6.05	0.007833
	6.06667	0.004235					6.06667	0.008802
	6.08333	0.005106					6.08333	0.008871
	6.1	0.004778					6.1	0.0088
	6.11667	0.003489					6.11667	0.008059
	6.13333	0.001861					6.13333	0.0073
	6.15	0.000452					6.15	0.007154
	6.16667	0.000433					6.16667	0.007759
	6.18333	0.002505					6.18333	0.007503
	6.2	0.003236					6.2	0.007977
	6.21667	-0.00026					6.21667	0.007953
	6.23333	-0.00554					6.23333	0.006973
	6.25	-0.00955					6.25	0.008113
	6.26667	-0.00926					6.26667	0.010473
	6.28333	-0.00963					6.28333	0.011804
	6.3	-0.01098					6.3	0.011834
	6.31667	-0.01174					6.31667	0.011011
	6.33333	-0.0131					6.33333	0.009757
	6.35	-0.0137					6.35	0.009154
	6.36667	-0.01242					6.36667	0.00942
	6.38333	-0.01181					6.38333	0.009666
	6.4	-0.01109					6.4	0.01119
	6.41667	-0.00761					6.41667	0.012453
	6.43333	-0.00385					6.43333	0.012586
	6.45	-0.00431					6.45	0.012549
	6.46667	-0.00584					6.46667	0.013001
	6.48333	-0.00671					6.48333	0.013462
	6.5	-0.00674					6.5	0.013582
	6.51667	-0.00726					6.51667	0.013213
	6.53333	-0.00742					6.53333	0.012503
	6.55	-0.00823					6.55	0.011281
	6.56667	-0.0099					6.56667	0.00999
	6.58333	-0.01241					6.58333	0.009098
	6.6	-0.00879					6.6	0.008096
	6.61667	-0.0084					6.61667	0.007073
	6.63333	-0.00577					6.63333	0.006659
	6.65	-0.00441					6.65	0.006315
	6.66667	-0.00511					6.66667	0.005532
	6.68333	-0.00654					6.68333	0.004708
	6.7	-0.00945					6.7	0.003992
	6.71667	-0.00975					6.71667	0.002977
	6.73333	-0.01012					6.73333	0.001941
	6.75	-0.00707					6.75	0.000926
	6.76667	-0.00235					6.76667	0.000631
	6.78333	0.004608					6.78333	-4.8e-05
	6.8	0.009641					6.8	-0.00111
	6.81667	0.011674					6.81667	-0.00221
	6.83333	0.012638					6.83333	-0.00377
	6.85	0.011451					6.85	-0.00503
	6.86667	0.011647					6.86667	-0.00561
	6.88333	0.009976					6.88333	-0.00575
	6.9	0.005896					6.9	-0.0058
	6.91667	-0.00016					6.91667	-0.00593
	6.93333	-0.00618					6.93333	-0.00596
	6.95	-0.01051					6.95	-0.00553
	6.96667	-0.01287					6.96667	-0.00594
	6.98333	-0.01227					6.98333	-0.00597
	7	-0.00931					7	-0.00565
	7.01667	-0.00588					7.01667	-0.00553
	7.03333	-0.00268					7.03333	-0.00451
	7.05	-0.00067					7.05	-0.00369
	7.06667	0.000315					7.06667	-0.00301
	7.08333	-1.3e-05					7.08333	-0.00309
	7.1	-0.00111					7.1	-0.00301
	7.11667	-0.00336					7.11667	-0.0029
	7.13333	-0.00601					7.13333	-0.00268
	7.15	-0.0075					7.15	-0.00158
	7.16667	-0.00763					7.16667	-0.00023
	7.18333	-0.00752					7.18333	0.001052
	7.2	-0.00809					7.2	0.001781
	7.21667	-0.00683					7.21667	0.002259
	7.23333	-0.00305					7.23333	0.002898
	7.25	0.000483					7.25	0.003237
	7.26667	0.00275					7.26667	0.003455
	7.28333	0.005724					7.28333	0.003756
	7.3	0.007942					7.3	0.003986
	7.31667	0.008601					7.31667	0.004037
	7.33333	0.009479					7.33333	0.004577
	7.35	0.009398					7.35	0.004958
	7.36667	0.008946					7.36667	0.005123
	7.38333	0.009364					7.38333	0.006049
	7.4	0.012872					7.4	0.007084
	7.41667	0.018251					7.41667	0.007719
	7.43333	0.02515					7.43333	0.007585
	7.45	0.027459					7.45	0.007136
	7.46667	0.018357					7.46667	0.006297
	7.48333	0.014495					7.48333	0.008709
	7.5	0.020574					7.5	0.0094
	7.51667	0.006064					7.51667	0.007062
	7.53333	-0.02576					7.53333	0.00146
	7.55	-0.04664					7.55	-0.01881
	7.56667	-0.07103					7.56667	-0.04715
	7.58333	-0.07854					7.58333	-0.0674
	7.6	-0.08117					7.6	-0.08866
	7.61667	-0.08596					7.61667	-0.09246
	7.63333	-0.09289					7.63333	-0.09159
	7.65	-0.09496					7.65	-0.08633
	7.66667	-0.08965					7.66667	-0.06751
	7.68333	-0.08408					7.68333	-0.0547
	7.7	-0.08467					7.7	-0.04085
	7.71667	-0.08509					7.71667	-0.03154
	7.73333	-0.08563					7.73333	-0.02448
	7.75	-0.08418					7.75	-0.01976
	7.76667	-0.07934					7.76667	-0.01966
	7.78333	-0.0769					7.78333	-0.01987
	7.8	-0.0749					7.8	-0.01924
	7.81667	-0.07236					7.81667	-0.01606
	7.83333	-0.06689					7.83333	-0.0147
	7.85	-0.06163					7.85	-0.01491
	7.86667	-0.05698					7.86667	-0.01382
	7.88333	-0.05228					7.88333	-0.01125
	7.9	-0.04666					7.9	-0.01058
	7.91667	-0.0408					7.91667	-0.01149
	7.93333	-0.03447					7.93333	-0.01176
	7.95	-0.02829					7.95	-0.0097
	7.96667	-0.024					7.96667	-0.00732
	7.98333	-0.02218					7.98333	-0.00436
	8	-0.02238					8	0.001515
	8.01667	-0.02255					8.01667	0.010934
	8.03333	-0.02308					8.03333	0.016964
	8.05	-0.02369					8.05	0.021884
	8.06667	-0.02417					8.06667	0.024045
	8.08333	-0.0249					8.08333	0.023655
	8.1	-0.02504					8.1	0.022509
	8.11667	-0.02421					8.11667	0.020864
	8.13333	-0.02291					8.13333	0.023169
	8.15	-0.02222					8.15	0.022914
	8.16667	-0.02121					8.16667	0.018539
	8.18333	-0.02021					8.18333	0.014929
	8.2	-0.0195					8.2	0.012719
	8.21667	-0.01733					8.21667	0.010378
	8.23333	-0.0153					8.23333	0.007278
	8.25	-0.01456					8.25	0.004648
	8.26667	-0.01557					8.26667	0.002613
	8.28333	-0.01686					8.28333	0.000447
	8.3	-0.01629					8.3	-0.001
	8.31667	-0.01635					8.31667	-0.00269
	8.33333	-0.01539					8.33333	-0.00531
	8.35	-0.01313					8.35	-0.00601
	8.36667	-0.01024					8.36667	-0.00751
	8.38333	-0.00676					8.38333	-0.0085
	8.4	-0.00227					8.4	-0.00628
	8.41667	0.002873					8.41667	-0.00347
	8.43333	0.006815					8.43333	-0.0019
	8.45	0.008027					8.45	-0.00096
	8.46667	0.00747					8.46667	-0.00069
	8.48333	0.006572					8.48333	0.003257
	8.5	0.005296					8.5	0.005372
	8.51667	0.004532					8.51667	0.004958
	8.53333	0.004748					8.53333	0.003545
	8.55	0.004634					8.55	0.001272
	8.56667	0.004971					8.56667	-0.00124
	8.58333	0.006498					8.58333	-0.00245
	8.6	0.007947					8.6	-0.0028
	8.61667	0.009667					8.61667	-0.00205
	8.63333	0.011176					8.63333	-0.00195
	8.65	0.011245					8.65	-0.00241
	8.66667	0.010026					8.66667	-0.00398
	8.68333	0.008657					8.68333	-0.00594
	8.7	0.007499					8.7	-0.00716
	8.71667	0.005331					8.71667	-0.00775
	8.73333	0.002323					8.73333	-0.00894
	8.75	-0.0003					8.75	-0.0104
	8.76667	-0.00108					8.76667	-0.01189
	8.78333	-0.00063					8.78333	-0.01315
	8.8	-0.00103					8.8	-0.0139
	8.81667	-0.00258					8.81667	-0.01451
	8.83333	-0.00408					8.83333	-0.01495
	8.85	-0.00506					8.85	-0.01455
	8.86667	-0.00603					8.86667	-0.01484
	8.88333	-0.00723					8.88333	-0.01573
	8.9	-0.00711					8.9	-0.01705
	8.91667	-0.00639					8.91667	-0.01806
	8.93333	-0.00831					8.93333	-0.01926
	8.95	-0.00943					8.95	-0.02001
	8.96667	-0.01252					8.96667	-0.02005
	8.98333	-0.01483					8.98333	-0.01987
	9	-0.01692					9	-0.01959
	9.01667	-0.01867					9.01667	-0.01801
	9.03333	-0.01991					9.03333	-0.01721
	9.05	-0.019					9.05	-0.01635
	9.06667	-0.01645					9.06667	-0.01499
	9.08333	-0.01473					9.08333	-0.01375
	9.1	-0.01474					9.1	-0.01237
	9.11667	-0.01205					9.11667	-0.0103
	9.13333	-0.00969					9.13333	-0.00887
	9.15	-0.00629					9.15	-0.0083
	9.16667	-0.00269					9.16667	-0.0073
	9.18333	-0.00045					9.18333	-0.00529
	9.2	0.000197					9.2	-0.00485
	9.21667	-0.00018					9.21667	-0.00478
	9.23333	-0.00139					9.23333	-0.00406
	9.25	-0.00338					9.25	-0.00243
	9.26667	-0.00349					9.26667	-0.00121
	9.28333	-0.00267					9.28333	-0.00194
	9.3	-0.00181					9.3	-0.00312
	9.31667	-0.00159					9.31667	-0.00321
	9.33333	-0.00114					9.33333	-0.00292
	9.35	-0.00017					9.35	-0.00195
	9.36667	0.001606					9.36667	8e-05
	9.38333	-0.00033					9.38333	0.000799
	9.4	-0.003					9.4	-0.00072
	9.41667	-0.00563					9.41667	-0.00076
	9.43333	-0.01048					9.43333	-0.00146
	9.45	-0.01359					9.45	0.00103
	9.46667	-0.01736					9.46667	0.004241
	9.48333	-0.02729					9.48333	0.002543
	9.5	-0.03285					9.5	-0.00023
	9.51667	-0.0143					9.51667	-0.00765
	9.53333	0.002996					9.53333	-0.01284
	9.55	-0.00898					9.55	-0.02515
	9.56667	-0.02194					9.56667	-0.05343
	9.58333	-0.03065					9.58333	-0.07296
	9.6	-0.04215					9.6	-0.0751
	9.61667	-0.05468					9.61667	-0.07444
	9.63333	-0.06157					9.63333	-0.07204
	9.65	-0.06009					9.65	-0.07001
	9.66667	-0.05346					9.66667	-0.06507
	9.68333	-0.04689					9.68333	-0.051
	9.7	-0.04681					9.7	-0.03342
	9.71667	-0.04813					9.71667	-0.01562
	9.73333	-0.05045					9.73333	-0.00562
	9.75	-0.05069					9.75	-0.00078
	9.76667	-0.04935					9.76667	0.001264
	9.78333	-0.04712					9.78333	0.001052
	9.8	-0.04367					9.8	0.00032
	9.81667	-0.04052					9.81667	-0.00058
	9.83333	-0.03727					9.83333	-0.00115
	9.85	-0.0332					9.85	-0.00186
	9.86667	-0.02838					9.86667	-0.00246
	9.88333	-0.02203					9.88333	-0.00255
	9.9	-0.01532					9.9	-0.00241
	9.91667	-0.01044					9.91667	-0.00257
	9.93333	-0.00859					9.93333	-0.00281
	9.95	-0.00883					9.95	-0.00304
	9.96667	-0.00943					9.96667	-0.00326
	9.98333	-0.00969					9.98333	-0.00373
	10	-0.00971					10	-0.00411
	10.0167	-0.00896					10.0167	-0.0042
	10.0333	-0.00745					10.0333	-0.00434
	10.05	-0.00639					10.05	-0.00461
	10.0667	-0.00484					10.0667	-0.00434
	10.0833	-0.00335					10.0833	-0.00395
	10.1	-0.00285					10.1	-0.00382
	10.1167	-0.00421					10.1167	-0.00346
	10.1333	-0.00422					10.1333	-0.0032
	10.15	-0.00544					10.15	-0.00298
	10.1667	-0.00808					10.1667	-0.00249
	10.1833	-0.01026					10.1833	-0.00193
	10.2	-0.01149					10.2	-0.00204
	10.2167	-0.01298					10.2167	-0.00206
	10.2333	-0.01455					10.2333	-0.00193
	10.25	-0.01532					10.25	-0.00196
	10.2667	-0.01435					10.2667	-0.00193
	10.2833	-0.0121					10.2833	-0.00185
	10.3	-0.00938					10.3	-0.0015
	10.3167	-0.00766					10.3167	-0.00117
	10.3333	-0.00769					10.3333	-0.00104
	10.35	-0.00891					10.35	-0.0009
	10.3667	-0.01086					10.3667	-0.00061
	10.3833	-0.01231					10.3833	-0.00068
	10.4	-0.0128					10.4	-0.00157
	10.4167	-0.0126					10.4167	-0.00266
	10.4333	-0.01097					10.4333	-0.00325
	10.45	-0.00878					10.45	-0.00437
	10.4667	-0.00686					10.4667	-0.00501
	10.4833	-0.00496					10.4833	-0.00548
	10.5	-0.00327					10.5	-0.00622
	10.5167	-0.00215					10.5167	-0.00622
	10.5333	-0.001					10.5333	-0.00645
	10.55	-0.00024					10.55	-0.00677
	10.5667	-0.0009					10.5667	-0.00495
	10.5833	-0.0022					10.5833	-0.00234
	10.6	-0.00264					10.6	-0.0012
	10.6167	-0.0028					10.6167	-0.0019
	10.6333	-0.00461					10.6333	-0.00233
	10.65	-0.00741					10.65	-0.00247
	10.6667	-0.0099					10.6667	-0.00071
	10.6833	-0.01117					10.6833	0.001493
	10.7	-0.00993					10.7	0.003931
	10.7167	-0.00718					10.7167	0.004347
	10.7333	-0.00529					10.7333	0.005482
	10.75	-0.00484					10.75	0.006317
	10.7667	-0.00601					10.7667	0.007902
	10.7833	-0.00796					10.7833	0.01042
	10.8	-0.00847					10.8	0.011535
	10.8167	-0.00815					10.8167	0.012011
	10.8333	-0.00745					10.8333	0.011517
	10.85	-0.00611					10.85	0.010372
	10.8667	-0.00616					10.8667	0.009692
	10.8833	-0.00579					10.8833	0.008468
	10.9	-0.00705					10.9	0.007165
	10.9167	-0.00576					10.9167	0.006651
	10.9333	-0.00544					10.9333	0.006287
	10.95	-0.00532					10.95	0.005478
	10.9667	-0.00487					10.9667	0.004343
	10.9833	-0.004					10.9833	0.003328
	11	-0.003					11	0.002323
	11.0167	-0.00295					11.0167	0.002098
	11.0333	-0.00497					11.0333	0.002126
	11.05	-0.00805					11.05	0.001726
	11.0667	-0.01087					11.0667	0.001196
	11.0833	-0.01279					11.0833	0.000886
	11.1	-0.01297					11.1	-0.00015
	11.1167	-0.01213					11.1167	-0.00089
	11.1333	-0.01097					11.1333	-0.00111
	11.15	-0.00902					11.15	-0.00111
	11.1667	-0.0062					11.1667	-0.00117
	11.1833	-0.00325					11.1833	-0.00127
	11.2	-0.0007					11.2	-0.00137
	11.2167	0.001505					11.2167	-0.00134
	11.2333	0.002463					11.2333	-0.00139
	11.25	0.00195					11.25	-0.0021
	11.2667	0.001498					11.2667	-0.00273
	11.2833	0.002064					11.2833	-0.00334
	11.3	0.001449					11.3	-0.00417
	11.3167	0.000525					11.3167	-0.00473
	11.3333	0.001691					11.3333	-0.00532
	11.35	0.003987					11.35	-0.00613
	11.3667	0.007202					11.3667	-0.00676
	11.3833	0.010688					11.3833	-0.00745
	11.4	0.014384					11.4	-0.00788
	11.4167	0.012309					11.4167	-0.00914
	11.4333	0.002965					11.4333	-0.01147
	11.45	-0.00312					11.45	-0.01335
	11.4667	0.000537					11.4667	-0.01442
	11.4833	0.010273					11.4833	-0.01328
	11.5	0.02286					11.5	-0.00977
	11.5167	0.024066					11.5167	-0.01073
	11.5333	0.003274					11.5333	-0.0169
	11.55	-0.02448					11.55	-0.02696
	11.5667	-0.04377					11.5667	-0.04569
	11.5833	-0.04508					11.5833	-0.06088
	11.6	-0.04237					11.6	-0.06979
	11.6167	-0.04183					11.6167	-0.06978
	11.6333	-0.04226					11.6333	-0.06578
	11.65	-0.04142					11.65	-0.06312
	11.6667	-0.03916					11.6667	-0.05856
	11.6833	-0.03487					11.6833	-0.05137
	11.7	-0.03392					11.7	-0.04082
	11.7167	-0.03239					11.7167	-0.0242
	11.7333	-0.02913					11.7333	-0.00772
	11.75	-0.0248					11.75	0.000321
	11.7667	-0.01987					11.7667	0.000291
	11.7833	-0.01586					11.7833	-0.00017
	11.8	-0.01331					11.8	0.001102
	11.8167	-0.0117					11.8167	0.001557
	11.8333	-0.01045					11.8333	0.002232
	11.85	-0.00903					11.85	0.003222
	11.8667	-0.00805					11.8667	0.004818
	11.8833	-0.00702					11.8833	0.005844
	11.9	-0.0054					11.9	0.00663
	11.9167	-0.00244					11.9167	0.007056
	11.9333	0.000775					11.9333	0.006976
	11.95	0.002311					11.95	0.007263
	11.9667	0.003077					11.9667	0.007421
	11.9833	0.003053					11.9833	0.008108
	12	0.001709					12	0.008375
	12.0167	-0.00128					12.0167	0.007616
	12.0333	-0.00448					12.0333	0.007516
	12.05	-0.00709					12.05	0.007535
	12.0667	-0.00928					12.0667	0.007404
	12.0833	-0.01016					12.0833	0.007334
	12.1	-0.00978					12.1	0.007476
	12.1167	-0.00872					12.1167	0.007228
	12.1333	-0.00733					12.1333	0.00723
	12.15	-0.00596					12.15	0.007362
	12.1667	-0.00472					12.1667	0.006874
	12.1833	-0.00442					12.1833	0.006029
	12.2	-0.00352					12.2	0.005384
	12.2167	-0.00214					12.2167	0.005309
	12.2333	-0.00114					12.2333	0.005114
	12.25	-0.00068					12.25	0.005028
	12.2667	-0.00023					12.2667	0.004747
	12.2833	0.001513					12.2833	0.004085
	12.3	0.003537					12.3	0.003704
	12.3167	0.005371					12.3167	0.003683
	12.3333	0.006927					12.3333	0.003781
	12.35	0.008431					12.35	0.004294
	12.3667	0.009754					12.3667	0.004607
	12.3833	0.010428					12.3833	0.00485
	12.4	0.010502					12.4	0.005453
	12.4167	0.010078					12.4167	0.005624
	12.4333	0.009372					12.4333	0.005782
	12.45	0.009126					12.45	0.00532
	12.4667	0.00939					12.4667	0.005118
	12.4833	0.009624					12.4833	0.005226
	12.5	0.009312					12.5	0.005302
	12.5167	0.009277					12.5167	0.005736
	12.5333	0.008692					12.5333	0.005199
	12.55	0.007566					12.55	0.004663
	12.5667	0.006341					12.5667	0.004426
	12.5833	0.00451					12.5833	0.004368
	12.6	0.002465					12.6	0.004737
	12.6167	0.00012					12.6167	0.005997
	12.6333	-0.0016					12.6333	0.006847
	12.65	-0.00216					12.65	0.008176
	12.6667	-0.00186					12.6667	0.009734
	12.6833	-0.00188					12.6833	0.01012
	12.7	-0.00192					12.7	0.010026
	12.7167	-0.00177					12.7167	0.009653
	12.7333	-0.00108					12.7333	0.009199
	12.75	-0.0006					12.75	0.009423
	12.7667	-0.00073					12.7667	0.009377
	12.7833	-0.00125					12.7833	0.009821
	12.8	-0.00207					12.8	0.009784
	12.8167	-0.00303					12.8167	0.010848
	12.8333	-0.00361					12.8333	0.01243
	12.85	-0.00338					12.85	0.013481
	12.8667	-0.002					12.8667	0.013033
	12.8833	-0.00013					12.8833	0.011184
	12.9	0.001535					12.9	0.008436
	12.9167	0.002915					12.9167	0.007396
	12.9333	0.003596					12.9333	0.007496
	12.95	0.003677					12.95	0.005956
	12.9667	0.003978					12.9667	0.003206
	12.9833	0.003749					12.9833	0.003146
	13	0.002958					13	0.003235
	13.0167	0.002307					13.0167	0.003174
	13.0333	0.002296					13.0333	0.003653
	13.05	0.002855					13.05	0.003062
	13.0667	0.003165					13.0667	0.001231
	13.0833	0.003292					13.0833	8e-05
	13.1	0.003648					13.1	-0.00013
	13.1167	0.004135					13.1167	0.000248
	13.1333	0.003022					13.1333	0.000976
	13.15	0.001389					13.15	0.001875
	13.1667	0.000393					13.1667	0.000964
	13.1833	0.000186					13.1833	9.3e-05
	13.2	0.00017					13.2	-0.00114
	13.2167	0.000153					13.2167	-0.00216
	13.2333	0.000468					13.2333	-0.00386
	13.25	0.000587					13.25	-0.00421
	13.2667	-0.00021					13.2667	-0.00405
	13.2833	-0.00126					13.2833	-0.0047
	13.3	-0.00269					13.3	-0.00447
	13.3167	-0.00404					13.3167	-0.00279
	13.3333	-0.00487					13.3333	-0.00199
	13.35	-0.00454					13.35	-0.00087
	13.3667	-0.00429					13.3667	0.000755
	13.3833	-0.00524					13.3833	0.001176
	13.4	-0.0069					13.4	0.000568
	13.4167	-0.00542					13.4167	0.001572
	13.4333	-0.00401					13.4333	0.002925
	13.45	-0.00904					13.45	0.004308
	13.4667	-0.01766					13.4667	0.008252
	13.4833	-0.01951					13.4833	0.012996
	13.5	-0.01127					13.5	0.013842
	13.5167	-0.00561					13.5167	0.010118
	13.5333	-0.00797					13.5333	-0.00128
	13.55	-0.01362					13.55	-0.01588
	13.5667	-0.02135					13.5667	-0.03867
	13.5833	-0.0273					13.5833	-0.04924
	13.6	-0.03228					13.6	-0.06131
	13.6167	-0.03761					13.6167	-0.06299
	13.6333	-0.04213					13.6333	-0.05823
	13.65	-0.04266					13.65	-0.05146
	13.6667	-0.04098					13.6667	-0.04532
	13.6833	-0.03906					13.6833	-0.04049
	13.7	-0.03928					13.7	-0.03473
	13.7167	-0.03953					13.7167	-0.02882
	13.7333	-0.03916					13.7333	-0.02319
	13.75	-0.0375					13.75	-0.02081
	13.7667	-0.03467					13.7667	-0.01992
	13.7833	-0.03166					13.7833	-0.01696
	13.8	-0.02901					13.8	-0.01189
	13.8167	-0.02619					13.8167	-0.00781
	13.8333	-0.02273					13.8333	-0.00555
	13.85	-0.01982					13.85	-0.00485
	13.8667	-0.01703					13.8667	-0.00336
	13.8833	-0.01362					13.8833	-0.00273
	13.9	-0.01012					13.9	-0.00229
	13.9167	-0.00699					13.9167	-0.00239
	13.9333	-0.00428					13.9333	-0.00323
	13.95	-0.00217					13.95	-0.00432
	13.9667	0.000121					13.9667	-0.00521
	13.9833	0.002513					13.9833	-0.00523
	14	0.004226					14	-0.00609
	14.0167	0.004978					14.0167	-0.00611
	14.0333	0.005511					14.0333	-0.00513
	14.05	0.005754					14.05	-0.00444
	14.0667	0.005299					14.0667	-0.00369
	14.0833	0.003824					14.0833	-0.00312
	14.1	0.001909					14.1	-0.00385
	14.1167	0.000464					14.1167	-0.00441
	14.1333	2e-05					14.1333	-0.00483
	14.15	0.000107					14.15	-0.00378
	14.1667	-0.00046					14.1667	-0.0039
	14.1833	-0.00105					14.1833	-0.00331
	14.2	-0.00111					14.2	-0.0022
	14.2167	-0.00165					14.2167	-0.00099
	14.2333	-0.00313					14.2333	0.000169
	14.25	-0.00483					14.25	0.001576
	14.2667	-0.00611					14.2667	0.003392
	14.2833	-0.0069					14.2833	0.004989
	14.3	-0.00814					14.3	0.005706
	14.3167	-0.00952					14.3167	0.006975
	14.3333	-0.01099					14.3333	0.007534
	14.35	-0.01163					14.35	0.007343
	14.3667	-0.01137					14.3667	0.007171
	14.3833	-0.00999					14.3833	0.007032
	14.4	-0.00747					14.4	0.006613
	14.4167	-0.00523					14.4167	0.006364
	14.4333	-0.00432					14.4333	0.005765
	14.45	-0.00417					14.45	0.005996
	14.4667	-0.00424					14.4667	0.007159
	14.4833	-0.00503					14.4833	0.007392
	14.5	-0.0062					14.5	0.006976
	14.5167	-0.00744					14.5167	0.005519
	14.5333	-0.00897					14.5333	0.004362
	14.55	-0.00986					14.55	0.003198
	14.5667	-0.00877					14.5667	0.001904
	14.5833	-0.00645					14.5833	0.000139
	14.6	-0.00383					14.6	-0.00194
	14.6167	-0.00139					14.6167	-0.00421
	14.6333	0.000457					14.6333	-0.00565
	14.65	0.001332					14.65	-0.00713
	14.6667	0.002047					14.6667	-0.0095
	14.6833	0.002282					14.6833	-0.01056
	14.7	0.001187					14.7	-0.00971
	14.7167	-0.00177					14.7167	-0.00953
	14.7333	-0.00618					14.7333	-0.01037
	14.75	-0.0093					14.75	-0.01006
	14.7667	-0.01093					14.7667	-0.00947
	14.7833	-0.01156					14.7833	-0.01085
	14.8	-0.01175					14.8	-0.01092
	14.8167	-0.01129					14.8167	-0.01067
	14.8333	-0.00975					14.8333	-0.00735
	14.85	-0.00723					14.85	-0.00561
	14.8667	-0.00443					14.8667	-0.0046
	14.8833	-0.00217					14.8833	-0.00313
	14.9	-0.00139					14.9	-0.00083
	14.9167	-0.00152					14.9167	0.000501
	14.9333	-0.00274					14.9333	0.003636
	14.95	-0.00485					14.95	0.005652
	14.9667	-0.0071					14.9667	0.00526
	14.9833	-0.00808					14.9833	0.004247
	15	-0.00751					15	0.004224
	15.0167	-0.00655					15.0167	0.004011
	15.0333	-0.00513					15.0333	0.00437
	15.05	-0.00355					15.05	0.003829
	15.0667	-0.00166					15.0667	0.002449
	15.0833	-0.00013					15.0833	0.002538
	15.1	0.001268					15.1	0.000908
	15.1167	0.002693					15.1167	-0.0006
	15.1333	0.003459					15.1333	-0.00195
	15.15	0.003594					15.15	-0.003
	15.1667	0.003509					15.1667	-0.00432
	15.1833	0.002825					15.1833	-0.00495
	15.2	0.00193					15.2	-0.00429
	15.2167	0.001336					15.2167	-0.00386
	15.2333	0.000661					15.2333	-0.00429
	15.25	0.000247					15.25	-0.00467
	15.2667	0.000533					15.2667	-0.00402
	15.2833	0.001199					15.2833	-0.00285
	15.3	0.002135					15.3	-0.00275
	15.3167	0.003051					15.3167	-0.00221
	15.3333	0.002697					15.3333	-0.00087
	15.35	0.001523					15.35	-0.00011
	15.3667	0.00121					15.3667	0.001046
	15.3833	0.002776					15.3833	0.002421
	15.4	0.003333					15.4	0.004357
	15.4167	0.00249					15.4167	0.006293
	15.4333	0.001106					15.4333	0.007319
	15.45	-9.7e-05					15.45	0.009039
	15.4667	0.00105					15.4667	0.010968
	15.4833	0.001247					15.4833	0.012217
	15.5	-0.00255					15.5	0.012217
	15.5167	-0.01049					15.5167	0.006026
	15.5333	-0.02105					15.5333	-0.00483
	15.55	-0.02592					15.55	-0.02885
	15.5667	-0.02726					15.5667	-0.04493
	15.5833	-0.02886					15.5833	-0.0551
	15.6	-0.03089					15.6	-0.05702
	15.6167	-0.0335					15.6167	-0.05763
	15.6333	-0.03486					15.6333	-0.05398
	15.65	-0.03528					15.65	-0.04896
	15.6667	-0.03358					15.6667	-0.04657
	15.6833	-0.03101					15.6833	-0.04238
	15.7	-0.03031					15.7	-0.03732
	15.7167	-0.02906					15.7167	-0.03471
	15.7333	-0.02694					15.7333	-0.03308
	15.75	-0.02504					15.75	-0.03186
	15.7667	-0.02321					15.7667	-0.02925
	15.7833	-0.02055					15.7833	-0.02723
	15.8	-0.01759					15.8	-0.02477
	15.8167	-0.01466					15.8167	-0.02108
	15.8333	-0.01217					15.8333	-0.01829
	15.85	-0.00978					15.85	-0.0166
	15.8667	-0.00676					15.8667	-0.016
	15.8833	-0.00364					15.8833	-0.01537
	15.9	-0.00068					15.9	-0.01422
	15.9167	0.002381					15.9167	-0.01297
	15.9333	0.005367					15.9333	-0.01127
	15.95	0.007773					15.95	-0.00963
	15.9667	0.009189					15.9667	-0.00925
	15.9833	0.009895					15.9833	-0.00824
	16	0.010071					16	-0.00645
	16.0167	0.010217					16.0167	-0.00341
	16.0333	0.010382					16.0333	-0.00167
	16.05	0.010677					16.05	-0.00081
	16.0667	0.010713					16.0667	0.000744
	16.0833	0.010708					16.0833	0.000844
	16.1	0.010693					16.1	0.002825
	16.1167	0.010237					16.1167	0.004656
	16.1333	0.009391					16.1333	0.007058
	16.15	0.008126					16.15	0.01076
	16.1667	0.0078					16.1667	0.010941
	16.1833	0.008364					16.1833	0.009145
	16.2	0.008237					16.2	0.007928
	16.2167	0.00698					16.2167	0.008332
	16.2333	0.005704					16.2333	0.009385
	16.25	0.004617					16.25	0.009759
	16.2667	0.003489					16.2667	0.009884
	16.2833	0.002261					16.2833	0.010829
	16.3	0.001153					16.3	0.011584
	16.3167	0.000186					16.3167	0.01028
	16.3333	-0.0002					16.3333	0.010315
	16.35	0.000158					16.35	0.009692
	16.3667	0.001139					16.3667	0.008378
	16.3833	0.00168					16.3833	0.007105
	16.4	0.001541					16.4	0.006332
	16.4167	0.000711					16.4167	0.006309
	16.4333	-0.00031					16.4333	0.006436
	16.45	-0.00069					16.45	0.006134
	16.4667	-0.0002					16.4667	0.006422
	16.4833	0.000668					16.4833	0.00554
	16.5	0.000517					16.5	0.004579
	16.5167	-0.00026					16.5167	0.003658
	16.5333	-0.00039					16.5333	0.002037
	16.55	0.000509					16.55	-0.00026
	16.5667	0.000917					16.5667	-0.00104
	16.5833	0.000473					16.5833	-0.00097
	16.6	0.000179					16.6	-0.00134
	16.6167	0.001085					16.6167	-0.0023
	16.6333	0.00235					16.6333	-0.00393
	16.65	0.003266					16.65	-0.00485
	16.6667	0.003931					16.6667	-0.00446
	16.6833	0.003724					16.6833	-0.00493
	16.7	0.003068					16.7	-0.00588
	16.7167	0.003021					16.7167	-0.00616
	16.7333	0.003635					16.7333	-0.00421
	16.75	0.004407					16.75	-0.00302
	16.7667	0.004799					16.7667	-0.00148
	16.7833	0.00416					16.7833	-0.0009
	16.8	0.003052					16.8	0.000511
	16.8167	0.002243					16.8167	0.002162
	16.8333	0.002173					16.8333	0.003143
	16.85	0.002412					16.85	0.004714
	16.8667	0.002751					16.8667	0.006186
	16.8833	0.0025					16.8833	0.007207
	16.9	0.002429					16.9	0.007468
	16.9167	0.002626					16.9167	0.00801
	16.9333	0.002123					16.9333	0.007871
	16.95	0.000629					16.95	0.006283
	16.9667	-0.00061					16.9667	0.004494
	16.9833	-0.00074					16.9833	0.002836
	17	-0.00061					17	0.002327
	17.0167	-0.00033					17.0167	0.001738
	17.0333	-0.0005					17.0333	0.00132
	17.05	-0.00147					17.05	0.000271
	17.0667	-0.0021					17.0667	-0.00031
	17.0833	-0.00181					17.0833	-0.00028
	17.1	-0.00044					17.1	-0.00057
	17.1167	0.000866					17.1167	-0.00177
	17.1333	0.000907					17.1333	-0.00291
	17.15	-9.3e-05					17.15	-0.0029
	17.1667	-0.0012					17.1667	-0.00318
	17.1833	-0.00237					17.1833	-0.00383
	17.2	-0.00396					17.2	-0.00449
	17.2167	-0.00525					17.2167	-0.00442
	17.2333	-0.00558					17.2333	-0.00401
	17.25	-0.0053					17.25	-0.00348
	17.2667	-0.00417					17.2667	-0.00289
	17.2833	-0.0023					17.2833	-0.00221
	17.3	-0.00043					17.3	-0.00069
	17.3167	0.000553					17.3167	0.000828
	17.3333	0.000545					17.3333	0.001147
	17.35	-0.00015					17.35	0.000635
	17.3667	-0.00023					17.3667	0.000104
	17.3833	-0.00077					17.3833	-6.7e-05
	17.4	-0.0038					17.4	-0.00044
	17.4167	-0.00384					17.4167	-0.00163
	17.4333	-0.00148					17.4333	-0.00187
	17.45	0.002374					17.45	-0.00105
	17.4667	0.005663					17.4667	-0.00227
	17.4833	0.005832					17.4833	-0.00411
	17.5	-0.00162					17.5	-0.00661
	17.5167	-0.01224					17.5167	-0.00883
	17.5333	-0.00341					17.5333	-0.01197
	17.55	0.008013					17.55	-0.01744
	17.5667	0.006399					17.5667	-0.02466
	17.5833	0.004305					17.5833	-0.0373
	17.6	-0.00128					17.6	-0.04296
	17.6167	-0.00763					17.6167	-0.0442
	17.6333	-0.01175					17.6333	-0.046
	17.65	-0.01045					17.65	-0.04519
	17.6667	-0.00775					17.6667	-0.04111
	17.6833	-0.00523					17.6833	-0.02651
	17.7	-0.00288					17.7	-0.01248
	17.7167	-0.00213					17.7167	0.000595
	17.7333	-0.003					17.7333	0.003159
	17.75	-0.00398					17.75	0.005142
	17.7667	-0.00432					17.7667	0.007346
	17.7833	-0.00427					17.7833	0.007999
	17.8	-0.00414					17.8	0.007263
	17.8167	-0.00403					17.8167	0.007235
	17.8333	-0.00338					17.8333	0.007297
	17.85	-0.0017					17.85	0.00678
	17.8667	0.000949					17.8667	0.006882
	17.8833	0.003651					17.8833	0.007785
	17.9	0.006043					17.9	0.008136
	17.9167	0.007814					17.9167	0.008678
	17.9333	0.008236					17.9333	0.009249
	17.95	0.007398					17.95	0.009531
	17.9667	0.006419					17.9667	0.009432
	17.9833	0.006071					17.9833	0.009103
	18	0.005922					18	0.008644
	18.0167	0.005013					18.0167	0.008495
	18.0333	0.003915					18.0333	0.008655
	18.05	0.003256					18.05	0.008586
	18.0667	0.003558					18.0667	0.008556
	18.0833	0.004299					18.0833	0.008246
	18.1	0.004761					18.1	0.007316
	18.1167	0.004683					18.1167	0.006216
	18.1333	0.004384					18.1333	0.005246
	18.15	0.004556					18.15	0.004345
	18.1667	0.005218					18.1667	0.004014
	18.1833	0.00577					18.1833	0.003744
	18.2	0.005792					18.2	0.003103
	18.2167	0.005875					18.2167	0.001622
	18.2333	0.006267					18.2333	-0.00021
	18.25	0.00632					18.25	-0.00027
	18.2667	0.006363					18.2667	0.001638
	18.2833	0.006736					18.2833	0.002537
	18.3	0.006669					18.3	0.002025
	18.3167	0.006093					18.3167	0.001493
	18.3333	0.005127					18.3333	0.000811
	18.35	0.004271					18.35	-5.1e-05
	18.3667	0.003485					18.3667	0.000357
	18.3833	0.00254					18.3833	-0.00099
	18.4	0.001505					18.4	-0.0024
	18.4167	0.000401					18.4167	-0.00168
	18.4333	-0.00012					18.4333	-0.0006
	18.45	-0.00036					18.45	-0.0009
	18.4667	-0.00071					18.4667	-0.0008
	18.4833	-0.00128					18.4833	-0.00135
	18.5	-0.00214					18.5	-0.00236
	18.5167	-0.00352					18.5167	-0.00354
	18.5333	-0.00529					18.5333	-0.0047
	18.55	-0.00706					18.55	-0.00568
	18.5667	-0.00819					18.5667	-0.00669
	18.5833	-0.00845					18.5833	-0.00788
	18.6	-0.0083					18.6	-0.00893
	18.6167	-0.00821					18.6167	-0.00995
	18.6333	-0.00814					18.6333	-0.01043
	18.65	-0.00837					18.65	-0.01015
	18.6667	-0.00827					18.6667	-0.0098
	18.6833	-0.00742					18.6833	-0.0096
	18.7	-0.00633					18.7	-0.01001
	18.7167	-0.00548					18.7167	-0.00941
	18.7333	-0.0054					18.7333	-0.00804
	18.75	-0.00573					18.75	-0.00703
	18.7667	-0.00637					18.7667	-0.00666
	18.7833	-0.00731					18.7833	-0.00672
	18.8	-0.00851					18.8	-0.00635
	18.8167	-0.00952					18.8167	-0.00477
	18.8333	-0.00991					18.8333	-0.00373
	18.85	-0.00999					18.85	-0.00345
	18.8667	-0.01					18.8667	-0.00251
	18.8833	-0.01028					18.8833	-0.00267
	18.9	-0.01096					18.9	-0.00174
	18.9167	-0.01149					18.9167	-0.00087
	18.9333	-0.01147					18.9333	-0.00011
	18.95	-0.01168					18.95	0.000195
	18.9667	-0.01223					18.9667	0.000761
	18.9833	-0.01231					18.9833	0.000916
	19	-0.01242					19	0.001022
	19.0167	-0.0131					19.0167	0.001058
	19.0333	-0.01417					19.0333	0.001025
	19.05	-0.0153					19.05	0.000481
	19.0667	-0.01539					19.0667	-9.3e-05
	19.0833	-0.0145					19.0833	4.4e-05
	19.1	-0.01328					19.1	0.00013
	19.1167	-0.01205					19.1167	0.000437
	19.1333	-0.0109					19.1333	0.000945
	19.15	-0.00983					19.15	0.001332
	19.1667	-0.00972					19.1667	0.000859
	19.1833	-0.00957					19.1833	0.000187
	19.2	-0.00769					19.2	-0.00027
	19.2167	-0.00416					19.2167	-0.00045
	19.2333	-0.00067					19.2333	0.000381
	19.25	0.00168					19.25	0.000749
	19.2667	0.002378					19.2667	0.000407
	19.2833	0.002761					19.2833	-0.00024
	19.3	0.003414					19.3	-0.00053
	19.3167	0.004267					19.3167	4e-06
	19.3333	0.004861					19.3333	0.000413
	19.35	0.005494					19.35	-0.00012
	19.3667	0.006042					19.3667	5.1e-05
	19.3833	0.007261					19.3833	0.000391
	19.4	0.00756					19.4	0.000471
	19.4167	0.009499					19.4167	-1.9e-05
	19.4333	0.013558					19.4333	0.001071
	19.45	0.013392					19.45	0.002331
	19.4667	0.005076					19.4667	3.2e-05
	19.4833	-0.00057					19.4833	0.000162
	19.5	-0.00304					19.5	0.000943
	19.5167	-0.00641					19.5167	-0.00238
	19.5333	-0.00617					19.5333	-0.00583
	19.55	-0.01113					19.55	-0.01503
	19.5667	-0.01502					19.5667	-0.02531
	19.5833	-0.01175					19.5833	-0.02996
	19.6	-0.00908					19.6	-0.03044
	19.6167	-0.01059					19.6167	-0.02776
	19.6333	-0.01269					19.6333	-0.02461
	19.65	-0.01354					19.65	-0.02312
	19.6667	-0.0123					19.6667	-0.02461
	19.6833	-0.0104					19.6833	-0.02336
	19.7	-0.00974					19.7	-0.02158
	19.7167	-0.01021					19.7167	-0.0202
	19.7333	-0.01056					19.7333	-0.01888
	19.75	-0.01034					19.75	-0.01754
	19.7667	-0.00968					19.7667	-0.01615
	19.7833	-0.00916					19.7833	-0.0141
	19.8	-0.00937					19.8	-0.01237
	19.8167	-0.00984					19.8167	-0.01105
	19.8333	-0.00998					19.8333	-0.00956
	19.85	-0.00895					19.85	-0.00857
	19.8667	-0.00674					19.8667	-0.008
	19.8833	-0.00492					19.8833	-0.00779
	19.9	-0.00338					19.9	-0.00799
	19.9167	-0.0021					19.9167	-0.00811
	19.9333	-0.00107					19.9333	-0.00763
	19.95	-0.00027					19.95	-0.00666
	19.9667	0.000136					19.9667	-0.00541
	19.9833	0.000518					19.9833	-0.00395
	20	0.001					20	-0.00211
	20.0167	0.001104					20.0167	-0.00053
	20.0333	0.00146					20.0333	0.00052
	20.05	0.002625					20.05	0.001369
	20.0667	0.00398					20.0667	0.002398
	20.0833	0.005556					20.0833	0.003717
	20.1	0.007344					20.1	0.005425
	20.1167	0.009002					20.1167	0.006402
	20.1333	0.010201					20.1333	0.00664
	20.15	0.010779					20.15	0.006378
	20.1667	0.011068					20.1667	0.006165
	20.1833	0.010829					20.1833	0.006392
	20.2	0.00993					20.2	0.006768
	20.2167	0.009661					20.2167	0.008534
	20.2333	0.009573					20.2333	0.00976
	20.25	0.009254					20.25	0.009326
	20.2667	0.009098					20.2667	0.007521
	20.2833	0.009031					20.2833	0.005445
	20.3	0.009055					20.3	0.003649
	20.3167	0.009129					20.3167	0.002634
	20.3333	0.009123					20.3333	0.001368
	20.35	0.008749					20.35	0.00028
	20.3667	0.007745					20.3667	-0.00039
	20.3833	0.006651					20.3833	-0.00111
	20.4	0.005837					20.4	-0.00234
	20.4167	0.005193					20.4167	-0.00275
	20.4333	0.003881					20.4333	-0.00277
	20.45	0.002318					20.45	-0.00319
	20.4667	0.001506					20.4667	-0.0033
	20.4833	0.001564					20.4833	-0.0038
	20.5	0.001232					20.5	-0.00441
	20.5167	0.000131					20.5167	-0.00437
	20.5333	-0.00114					20.5333	-0.00397
	20.55	-0.00267					20.55	-0.00367
	20.5667	-0.00377					20.5667	-0.0034
	20.5833	-0.00402					20.5833	-0.00194
	20.6	-0.00419					20.6	-0.00132
	20.6167	-0.00456					20.6167	-0.00119
	20.6333	-0.00484					20.6333	-0.00049
	20.65	-0.0045					20.65	-0.00051
	20.6667	-0.00361					20.6667	-0.00071
	20.6833	-0.00219					20.6833	-0.0005
	20.7	-0.00025					20.7	-0.00029
	20.7167	0.001434					20.7167	-0.00057
	20.7333	0.003035					20.7333	-0.0009
	20.75	0.004177					20.75	-0.00142
	20.7667	0.005069					20.7667	-0.00161
	20.7833	0.00622					20.7833	-0.00175
	20.8	0.006942					20.8	-0.00141
	20.8167	0.006774					20.8167	-0.00089
	20.8333	0.006685					20.8333	-0.00071
	20.85	0.007207					20.85	-0.00075
	20.8667	0.007929					20.8667	-0.00121
	20.8833	0.008721					20.8833	-0.00113
	20.9	0.009283					20.9	-0.00081
	20.9167	0.009975					20.9167	-0.00105
	20.9333	0.010616					20.9333	-0.0011
	20.95	0.010818					20.95	-0.00081
	20.9667	0.01055					20.9667	-0.00071
	20.9833	0.009592					20.9833	-0.00081
	21	0.007903					21	-0.00096
	21.0167	0.005974					21.0167	-0.00111
	21.0333	0.004345					21.0333	-0.00126
	21.05	0.003287					21.05	-0.00123
	21.0667	0.001948					21.0667	-0.00101
	21.0833	0.000378					21.0833	-0.00052
	21.1	-0.00029					21.1	-0.00035
	21.1167	-0.00054					21.1167	-9.3e-05
	21.1333	-0.00022					21.1333	-3e-05
	21.15	0.00087					21.15	-0.00012
	21.1667	0.001819					21.1667	-0.00066
	21.1833	0.001858					21.1833	-0.00101
	21.2	0.001958					21.2	-0.00081
	21.2167	0.002147					21.2167	-0.00061
	21.2333	0.002306					21.2333	-0.00065
	21.25	0.001444					21.25	-0.00066
	21.2667	0.000542					21.2667	-0.00067
	21.2833	-7e-05					21.2833	-0.00095
	21.3	0.000217					21.3	-0.00135
	21.3167	0.000745					21.3167	-0.00143
	21.3333	0.000951					21.3333	-0.00132
	21.35	0.000677					21.35	-0.00091
	21.3667	0.000813					21.3667	0.000182
	21.3833	0.001269					21.3833	0.001768
	21.4	0.001434					21.4	0.001674
	21.4167	-0.00089					21.4167	0.00222
	21.4333	-0.00444					21.4333	0.004265
	21.45	-0.00561					21.45	0.00535
	21.4667	-0.00639					21.4667	0.005436
	21.4833	-0.00286					21.4833	0.006971
	21.5	-0.0013					21.5	0.012526
	21.5167	-0.00296					21.5167	0.025682
	21.5333	0.003157					21.5333	0.026047
	21.55	-0.00438					21.55	-0.0012
	21.5667	-0.01109					21.5667	-0.026
	21.5833	-0.00963					21.5833	-0.03774
	21.6	-0.00626					21.6	-0.05034
	21.6167	-0.00812					21.6167	-0.05263
	21.6333	-0.00891					21.6333	-0.04778
	21.65	-0.00746					21.65	-0.04519
	21.6667	-0.00436					21.6667	-0.03763
	21.6833	-0.00235					21.6833	-0.02591
	21.7	-0.00061					21.7	-0.01703
	21.7167	0.001137					21.7167	-0.0119
	21.7333	0.003201					21.7333	-0.00908
	21.75	0.005754					21.75	-0.00745
	21.7667	0.008448					21.7667	-0.00636
	21.7833	0.011011					21.7833	-0.00579
	21.8	0.012744					21.8	-0.00499
	21.8167	0.013385					21.8167	-0.00491
	21.8333	0.013205					21.8333	-0.00349
	21.85	0.013636					21.85	-0.00158
	21.8667	0.014556					21.8667	-0.00011
	21.8833	0.015256					21.8833	0.000595
	21.9	0.016183					21.9	0.000849
	21.9167	0.017081					21.9167	0.000773
	21.9333	0.017728					21.9333	0.000457
	21.95	0.017895					21.95	0.00037
	21.9667	0.017512					21.9667	0.000384
	21.9833	0.016926					21.9833	0.000378
	22	0.016819					22	0.000592
	22.0167	0.017643					22.0167	0.001925
	22.0333	0.017577					22.0333	0.003399
	22.05	0.0169					22.05	0.004402
	22.0667	0.01603					22.0667	0.005216
	22.0833	0.014631					22.0833	0.005669
	22.1	0.013251					22.1	0.006382
	22.1167	0.012361					22.1167	0.007905
	22.1333	0.012391					22.1333	0.008309
	22.15	0.012927					22.15	0.007761
	22.1667	0.014174					22.1667	0.007814
	22.1833	0.015751					22.1833	0.007427
	22.2	0.017287					22.2	0.00695
	22.2167	0.018832					22.2167	0.007063
	22.2333	0.019665					22.2333	0.007545
	22.25	0.020378					22.25	0.007848
	22.2667	0.021281					22.2667	0.00822
	22.2833	0.021324					22.2833	0.008622
	22.3	0.020665					22.3	0.009055
	22.3167	0.019864					22.3167	0.009057
	22.3333	0.018862					22.3333	0.008669
	22.35	0.017191					22.35	0.007931
	22.3667	0.01565					22.3667	0.006943
	22.3833	0.014047					22.3833	0.005724
	22.4	0.012531					22.4	0.004716
	22.4167	0.011896					22.4167	0.003928
	22.4333	0.011301					22.4333	0.003749
	22.45	0.010346					22.45	0.003391
	22.4667	0.008747					22.4667	0.003002
	22.4833	0.006778					22.4833	0.002853
	22.5	0.004878					22.5	0.001224
	22.5167	0.003199					22.5167	-0.00079
	22.5333	0.002039					22.5333	-0.00218
	22.55	0.001736					22.55	-0.0027
	22.5667	0.002492					22.5667	-0.00252
	22.5833	0.003729					22.5833	-0.00288
	22.6	0.004975					22.6	-0.00354
	22.6167	0.006301					22.6167	-0.00428
	22.6333	0.007753					22.6333	-0.00497
	22.65	0.009354					22.65	-0.00566
	22.6667	0.010236					22.6667	-0.00616
	22.6833	0.010327					22.6833	-0.00581
	22.7	0.010018					22.7	-0.00512
	22.7167	0.009805					22.7167	-0.00472
	22.7333	0.009912					22.7333	-0.00449
	22.75	0.009789					22.75	-0.00403
	22.7667	0.009765					22.7667	-0.00321
	22.7833	0.010102					22.7833	-0.00231
	22.8	0.010653					22.8	-0.00183
	22.8167	0.011525					22.8167	-0.00065
	22.8333	0.012127					22.8333	0.000711
	22.85	0.012079					22.85	0.001563
	22.8667	0.01162					22.8667	0.001865
	22.8833	0.010917					22.8833	0.001952
	22.9	0.009893					22.9	0.002378
	22.9167	0.0081					22.9167	0.003315
	22.9333	0.005677					22.9333	0.004301
	22.95	0.003452					22.95	0.00509
	22.9667	0.001544					22.9667	0.005095
	22.9833	0.000265					22.9833	0.004609
	23	0.000207					23	0.003593
	23.0167	0.000598					23.0167	0.003297
	23.0333	0.000478					23.0333	0.002805
	23.05	0.000134					23.05	0.002358
	23.0667	0.00015					23.0667	0.002501
	23.0833	0.000336					23.0833	0.002555
	23.1	0.000943					23.1	0.002458
	23.1167	0.001666					23.1167	0.001986
	23.1333	0.002557					23.1333	0.001199
	23.15	0.003167					23.15	0.001253
	23.1667	0.003198					23.1667	0.001066
	23.1833	0.002579					23.1833	0.000549
	23.2	0.001116					23.2	8e-06
	23.2167	-0.0007					23.2167	-0.0002
	23.2333	-0.00273					23.2333	-0.00039
	23.25	-0.00464					23.25	-0.00072
	23.2667	-0.0056					23.2667	-0.00119
	23.2833	-0.00546					23.2833	-0.00109
	23.3	-0.00534					23.3	0.000184
	23.3167	-0.00594					23.3167	0.001437
	23.3333	-0.00724					23.3333	0.00227
	23.35	-0.00758					23.35	0.002113
	23.3667	-0.00624					23.3667	0.001365
	23.3833	-0.00545					23.3833	0.001418
	23.4	-0.00603					23.4	0.001901
	23.4167	-0.00905					23.4167	0.002625
	23.4333	-0.01285					23.4333	0.001738
	23.45	-0.0116					23.45	0.002591
	23.4667	-0.00646					23.4667	0.003244
	23.4833	-0.0023					23.4833	0.000577
	23.5	-0.00222					23.5	-0.00349
	23.5167	0.011808					23.5167	-0.00241
	23.5333	0.025969					23.5333	0.001726
	23.55	0.017621					23.55	-0.0103
	23.5667	0.012102					23.5667	-0.02417
	23.5833	0.011954					23.5833	-0.03368
	23.6	0.011115					23.6	-0.03598
	23.6167	0.008581					23.6167	-0.03383
	23.6333	0.005568					23.6333	-0.03312
	23.65	0.005614					23.65	-0.03126
	23.6667	0.0079					23.6667	-0.02528
	23.6833	0.009716					23.6833	-0.01342
	23.7	0.009377					23.7	-0.00356
	23.7167	0.008399					23.7167	0.000606
	23.7333	0.007751					23.7333	0.002154
	23.75	0.007202					23.75	0.000992
	23.7667	0.006922					23.7667	0.000422
	23.7833	0.00716					23.7833	0.000276
	23.8	0.007677					23.8	0.00133
	23.8167	0.008514					23.8167	0.003155
	23.8333	0.009312					23.8333	0.003839
	23.85	0.009917					23.85	0.004316
	23.8667	0.010871					23.8667	0.005026
	23.8833	0.012324					23.8833	0.005586
	23.9	0.013468					23.9	0.005626
	23.9167	0.014101					23.9167	0.005316
	23.9333	0.014143					23.9333	0.004978
	23.95	0.013693					23.95	0.004943
	23.9667	0.012613					23.9667	0.004997
	23.9833	0.011283					23.9833	0.005352
	24	0.010513					24	0.006107
	24.0167	0.010111					24.0167	0.006784
	24.0333	0.009918					24.0333	0.007322
	24.05	0.009895					24.05	0.008071
	24.0667	0.010232					24.0667	0.008819
	24.0833	0.011159					24.0833	0.009077
	24.1	0.011634					24.1	0.008958
	24.1167	0.011279					24.1167	0.00869
	24.1333	0.010754					24.1333	0.008141
	24.15	0.010628					24.15	0.007562
	24.1667	0.010093					24.1667	0.007064
	24.1833	0.009195					24.1833	0.007177
	24.2	0.007818					24.2	0.00776
	24.2167	0.00572					24.2167	0.008414
	24.2333	0.003713					24.2333	0.008867
	24.25	0.002065					24.25	0.009281
	24.2667	0.000866					24.2667	0.009725
	24.2833	0.000477					24.2833	0.00973
	24.3	0.001068					24.3	0.009874
	24.3167	0.002088					24.3167	0.009849
	24.3333	0.002149					24.3333	0.009854
	24.35	0.001598					24.35	0.010758
	24.3667	0.000537					24.3667	0.010042
	24.3833	-0.00013					24.3833	0.006207
	24.4	-0.00054					24.4	0.003831
	24.4167	-0.00079					24.4167	0.004715
	24.4333	-0.00082					24.4333	0.004446
	24.45	-0.00137					24.45	-0.00063
	24.4667	-0.00239					24.4667	-0.00435
	24.4833	-0.00375					24.4833	-0.00411
	24.5	-0.00489					24.5	-0.00467
	24.5167	-0.00489					24.5167	-0.00577
	24.5333	-0.00391					24.5333	-0.00582
	24.55	-0.00228					24.55	-0.00472
	24.5667	-0.00078					24.5667	-0.00377
	24.5833	0.000556					24.5833	-0.0041
	24.6	0.001362					24.6	-0.00511
	24.6167	0.000618					24.6167	-0.00579
	24.6333	-0.0011					24.6333	-0.00454
	24.65	-0.00282					24.65	-0.00339
	24.6667	-0.00368					24.6667	-0.00397
	24.6833	-0.00381					24.6833	-0.00444
	24.7	-0.00296					24.7	-0.0046
	24.7167	-0.00241					24.7167	-0.00512
	24.7333	-0.00226					24.7333	-0.00557
	24.75	-0.00227					24.75	-0.0055
	24.7667	-0.00187					24.7667	-0.00568
	24.7833	-0.00103					24.7833	-0.00599
	24.8	-0.00033					24.8	-0.00608
	24.8167	0.000513					24.8167	-0.0059
	24.8333	0.001429					24.8333	-0.00593
	24.85	0.001345					24.85	-0.00565
	24.8667	0.000291					24.8667	-0.00535
	24.8833	-0.00153					24.8833	-0.00542
	24.9	-0.00311					24.9	-0.00531
	24.9167	-0.00359					24.9167	-0.00527
	24.9333	-0.00316					24.9333	-0.00493
	24.95	-0.00163					24.95	-0.00443
	24.9667	0.000384					24.9667	-0.00373
	24.9833	0.001931					24.9833	-0.00222
	25	0.003031					25	-0.00073
	25.0167	0.004011					25.0167	-0.0004
	25.0333	0.00488					25.0333	0.000578
	25.05	0.00633					25.05	0.001659
	25.0667	0.00771					25.0667	0.0026
	25.0833	0.008372					25.0833	0.003197
	25.1	0.008235					25.1	0.003674
	25.1167	0.007408					25.1167	0.00447
	25.1333	0.00664					25.1333	0.005647
	25.15	0.005613					25.15	0.006523
	25.1667	0.004439					25.1667	0.007038
	25.1833	0.003974					25.1833	0.007272
	25.2	0.004					25.2	0.007057
	25.2167	0.005086					25.2167	0.006682
	25.2333	0.006292					25.2333	0.005906
	25.25	0.005741					25.25	0.005051
	25.2667	0.00438					25.2667	0.004665
	25.2833	0.003158					25.2833	0.00504
	25.3	0.002007					25.3	0.004664
	25.3167	0.001267					25.3167	0.004039
	25.3333	0.000738					25.3333	0.003273
	25.35	0.00038					25.35	0.002427
	25.3667	-0.00059					25.3667	0.001872
	25.3833	-0.00377					25.3833	0.001006
	25.4	-0.00591					25.4	0.0005
	25.4167	-0.00594					25.4167	-7e-06
	25.4333	-0.00522					25.4333	-0.00239
	25.45	-0.0045					25.45	-0.00422
	25.4667	-0.004					25.4667	-0.0039
	25.4833	0.001975					25.4833	-0.00329
	25.5	0.006981					25.5	-0.00459
	25.5167	0.006937					25.5167	-0.00833
	25.5333	-0.00032					25.5333	-0.01062
	25.55	-0.00887					25.55	-0.0168
	25.5667	-0.01686					25.5667	-0.01955
	25.5833	-0.01671					25.5833	-0.01972
	25.6	-0.01263					25.6	-0.01713
	25.6167	-0.0123					25.6167	-0.01249
	25.6333	-0.01241					25.6333	-0.01034
	25.65	-0.01166					25.65	-0.009
	25.6667	-0.01048					25.6667	-0.00549
	25.6833	-0.0089					25.6833	-0.00259
	25.7	-0.00861					25.7	-0.00173
	25.7167	-0.00836					25.7167	-0.00197
	25.7333	-0.00739					25.7333	-0.00163
	25.75	-0.00567					25.75	-0.00137
	25.7667	-0.00368					25.7667	-0.00037
	25.7833	-0.00194					25.7833	0.001644
	25.8	-0.00123					25.8	0.001896
	25.8167	-0.00193					25.8167	0.001264
	25.8333	-0.00267					25.8333	0.001311
	25.85	-0.00278					25.85	0.000968
	25.8667	-0.00192					25.8667	0.000346
	25.8833	-0.00057					25.8833	8.3e-05
	25.9	0.000757					25.9	-0.00067
	25.9167	0.001542					25.9167	-0.00186
	25.9333	0.002327					25.9333	-0.00218
	25.95	0.003252					25.95	-0.00187
	25.9667	0.003377					25.9667	-0.00152
	25.9833	0.003123					25.9833	-0.00138
	26	0.00275					26	-0.00196
	26.0167	0.002426					26.0167	-0.00196
	26.0333	0.002823					26.0333	-0.00213
	26.05	0.00284					26.05	-0.00257
	26.0667	0.002298					26.0667	-0.0029
	26.0833	0.001286					26.0833	-0.00331
	26.1	0.000164					26.1	-0.004
	26.1167	-0.00051					26.1167	-0.00426
	26.1333	-0.00057					26.1333	-0.00345
	26.15	-0.00013					26.15	-0.00377
	26.1667	0.000169					26.1667	-0.00391
	26.1833	0.000208					26.1833	-0.00375
	26.2	0.000258					26.2	-0.00391
	26.2167	-0.00033					26.2167	-0.00442
	26.2333	-0.00142					26.2333	-0.00498
	26.25	-0.00239					26.25	-0.00526
	26.2667	-0.00416					26.2667	-0.00591
	26.2833	-0.00649					26.2833	-0.00597
	26.3	-0.00811					26.3	-0.00549
	26.3167	-0.00953					26.3167	-0.00521
	26.3333	-0.01128					26.3333	-0.00481
	26.35	-0.01288					26.35	-0.00489
	26.3667	-0.01441					26.3667	-0.0038
	26.3833	-0.01591					26.3833	-0.00295
	26.4	-0.01713					26.4	-0.00237
	26.4167	-0.018					26.4167	-0.00211
	26.4333	-0.01859					26.4333	-0.00201
	26.45	-0.01922					26.45	-0.00167
	26.4667	-0.02037					26.4667	-0.00144
	26.4833	-0.02132					26.4833	-0.00098
	26.5	-0.02155					26.5	-0.00037
	26.5167	-0.02144					26.5167	0.000193
	26.5333	-0.02156					26.5333	0.000974
	26.55	-0.02189					26.55	0.001856
	26.5667	-0.02175					26.5667	0.002768
	26.5833	-0.02134					26.5833	0.00371
	26.6	-0.0199					26.6	0.004491
	26.6167	-0.01763					26.6167	0.005343
	26.6333	-0.01514					26.6333	0.005888
	26.65	-0.01278					26.65	0.005753
	26.6667	-0.0105					26.6667	0.005838
	26.6833	-0.00828					26.6833	0.005723
	26.7	-0.00631					26.7	0.005669
	26.7167	-0.00428					26.7167	0.005278
	26.7333	-0.00259					26.7333	0.005338
	26.75	-0.00173					26.75	0.004788
	26.7667	-0.00141					26.7667	0.004888
	26.7833	-0.0008					26.7833	0.004549
	26.8	0.000527					26.8	0.003264
	26.8167	0.002094					26.8167	0.002729
	26.8333	0.003361					26.8333	0.002084
	26.85	0.004157					26.85	0.001579
	26.8667	0.004304					26.8667	0.001194
	26.8833	0.004541					26.8833	0.000673
	26.9	0.004718					26.9	-0.00035
	26.9167	0.004906					26.9167	-0.00057
	26.9333	0.004533					26.9333	-0.00104
	26.95	0.00341					26.95	-0.00213
	26.9667	0.001828					26.9667	-0.00293
	26.9833	0.000205					26.9833	-0.00409
	27	-0.00143					27	-0.00354
	27.0167	-0.00275					27.0167	-0.00249
	27.0333	-0.00395					27.0333	-0.00157
	27.05	-0.00534					27.05	-0.00175
	27.0667	-0.00599					27.0667	-0.00192
	27.0833	-0.00605					27.0833	-0.00133
	27.1	-0.00588					27.1	-0.00036
	27.1167	-0.0057					27.1167	7.4e-05
	27.1333	-0.00601					27.1333	0.00072
	27.15	-0.0069					27.15	0.001466
	27.1667	-0.00786					27.1667	0.001782
	27.1833	-0.00892					27.1833	0.001399
	27.2	-0.00965					27.2	0.000796
	27.2167	-0.0099					27.2167	0.000324
	27.2333	-0.00976					27.2333	0.000672
	27.25	-0.00941					27.25	0.00119
	27.2667	-0.00925					27.2667	0.001418
	27.2833	-0.0089					27.2833	0.001007
	27.3	-0.00822					27.3	0.000717
	27.3167	-0.00743					27.3167	0.000136
	27.3333	-0.00641					27.3333	-0.00021
	27.35	-0.0057					27.35	6e-06
	27.3667	-0.00511					27.3667	0.000356
	27.3833	-0.00417					27.3833	-6.4e-05
	27.4	-0.00309					27.4	-0.00037
	27.4167	-0.00176					27.4167	-0.00076
	27.4333	-0.00054					27.4333	-0.00109
	27.45	0.000172					27.45	-0.00144
	27.4667	0.000861					27.4667	-0.00193
	27.4833	0.001519					27.4833	-0.00231
	27.5	0.001787					27.5	-0.00223
	27.5167	0.002315					27.5167	-0.00176

## Sheet: Figure4
D	Distance(μM)	Mit-Flame-405	Mit-Flame-460	PI		I	G1 phase	S phase
	0	0.488006	0.489631	0.534419			0.646523	0.72496
	0.163	0.534624	0.447734	0.589002			0.70207	0.712935
	0.325	0.378493	0.379961	0.654312			0.759832	0.680638
	0.488	0.36613	0.545373	0.630621			0.58613	0.663505
	0.651	0.602504	0.742848	0.629854			0.870743	0.696559
	0.813	0.43367	0.402372	0.622307			0.711365	0.641899
	0.976	0.393414	0.847607	0.62846			0.753346	0.686875
	1.14	0.451908	0.482993	0.600601			1	0.705967
	1.3	0.280723	0.712702	0.644904			0.735254	0.704211
	1.46	0.598575	0.63878	0.69034			0.964679	0.629243
	1.63	0.391649	0.583765	0.742594			0.810692	0.689555
	1.79	0.386583	0.605174	0.829674			0.772174	0.671846
	1.95	0.466399	0.521409	0.830165
	2.11	0.268342	0.555107	0.806101
	2.28	0.497718	0.613442	0.908245
	2.44	0.536307	0.555749	0.966394
	2.6	0.416222	0.725219	0.859663
	2.76	0.620966	0.74823	0.798546
	2.93	0.488419	0.653012	0.717871
	3.09	0.502062	0.763899	0.79783
	3.25	1	0.724839	0.72797
	3.42	0.52807	0.58757	0.685986
	3.58	0.551568	1	0.814437
	3.74	0.668885	0.723071	0.749445
	3.9	0.936651	0.494488	0.713789
	4.07	0.393271	0.526406	0.710288
	4.23	0.430488	0.717211	0.694647
	4.39	0.669219	0.489058	0.586378
	4.55	0.584492	0.640648	0.559394
	4.72	0.43859	0.676862	0.643014
	4.88	0.627884	0.717053	0.75948
	5.04	0.48019	0.712143	0.768937
	5.2	0.384932	0.69729	0.776959
	5.37	0.29782	0.669486	0.819407
	5.53	0.311915	0.545508	0.736686
	5.69	0.234283	0.598595	0.703194
	5.85	0.48712	0.58105	0.575733
	6.02	0.706171	0.608316	0.708189
	6.18	0.174502	0.826489	0.717424
	6.34	0.376073	0.420791	0.915101
	6.51	0.823027	0.782757	0.746516
	6.67	0.419208	0.911789	0.863437
	6.83	0.256557	0.722057	0.703492
	6.99	0.516965	0.571945	0.78576
	7.16	0.832222	0.509662	0.86997
	7.32	0.724922	0.60845	0.821608
	7.48	0.688533	0.699245	0.746564
	7.64	0.744971	0.627012	0.792842
	7.81	0.619167	0.675497	0.868853
	7.97	0.56729	0.690371	0.81412
	8.13	0.695659	0.681285	0.843168
	8.29	0.505652	0.689043	1
	8.46	0.576443	0.748858	0.933396
	8.62	0.437525	0.797116	0.853435
	8.78	0.55378	0.56766	0.836285
	8.94	0.463021	0.733161	0.961868
	9.11	0.57706	0.699616	0.783035
	9.27	0.838253	0.665367	0.994259
	9.43	0.442856	0.728708	0.922365
	9.6	0.506417	0.710732	0.728859
	9.76	0.438781	0.618056	0.845357
	9.92	0.710414	0.83916	0.944095
	10.1	0.360545	0.448606	0.923147
	10.2	0.341233	0.587513	0.722746
	10.4	0.535828	0.50798	0.626485
	10.6	0.482762	0.539765	0.670783
	10.7	0.405088	0.590772	0.691158
	10.9	0.402243	0.683747	0.685141
	11.1	0.31954	0.719863	0.774082
	11.2	0.23315	0.601582	0.709957
	11.4	0.282975	0.700611	0.567031
	11.5	0.345661	0.582829	0.696219
	11.7	0.365784	0.414634	0.556668
	11.9	0.458549	0.609412	0.516921
	12	0.479146	0.345549	0.495294
	12.2	0.593979	0.497129	0.447286
	12.4	0.340707	0.34416	0.416608
	12.5	0.432275	0.333405	0.365801
	12.7	0.09869	0.239386	0.367341
	12.8	0.272436	0.407768	0.326178

## Sheet: Figure5
B				H	HEK293T	ATP5A1	Mit-Flame-460	Mit-Flame-405		J	PLC	ATP5A1	Mit-Flame-460	Mit-Flame-405		M	SNU449	ATP5A1	Mit-Flame-460	Mit-Flame-405
	Ctrl	G4-Flame			0	0	24	18			0	46	21	0			0	9	7	5
1	4.28467	4.50319			0.01042	3.181	28.444	21.275			0.01389	46.688	18.575	0			0.01389	9.065	6.73	5.977
	4.22759	4.4013			0.02083	1.497	27.357	23.333			0.02778	45.609	23.123	0			0.02778	10.946	9.067	8.587
2	5.14763	5.12939			0.03125	0	32.368	32.632			0.04167	46.188	29.429	0			0.04167	15.596	18.705	15.52
	4.88016	5.0759			0.04167	3.602	25.947	29.351			0.05556	48.474	39.5	1.6069			0.05556	15.439	13.718	11.629
3	5.82376	5.3463			0.05208	5.778	41.626	47.778			0.06944	50.148	25.458	12.0011			0.06944	12.86	12.004	10.057
	5.65097	5.38708			0.0625	6.737	46.333	50.351			0.08333	55.798	29.587	14.9549			0.08333	12.914	13.446	10.929
					0.07292	3.965	71.181	77.69			0.09722	53.747	9.699	5.217			0.09722	12.068	13.529	9.666
C					0.08333	8.421	73.667	78.099			0.11111	48.65	21.867	7.4847			0.11111	5.57	12.408	3.885
	Ctrl	G4-Flame			0.09375	1.46e-12	59.947	73.263			0.125	61.01	48.796	4.7594			0.125	24.697	11.932	8.409
1	4839	4880			0.10417	4.094	25.199	30.766			0.13889	65.387	88.504	14.0904			0.13889	26.914	21.145	12.232
2	5821	5427			0.11458	6.503	17.725	21.766			0.15278	65.915	76.977	10.6873			0.15278	29.429	36.692	18.484
3	5834	6474			0.125	20.281	19	21.474			0.16667	70.376	104.915	19.12			0.16667	30.263	40.243	18.891
					0.13542	8.31	20.263	23.614			0.18056	65.196	120.44	40.1934			0.18056	42.583	51.519	27.271
					0.14583	0	5.263	6.368			0.19444	54.797	101.17	47.427			0.19444	31.619	36.824	14.541
					0.15625	0.561	0.561	0.702			0.20833	57.591	102.692	55.4138			0.20833	41.28	41.771	18.503
					0.16667	2.047	0.842	0.842			0.22222	56.789	62.268	45.4131			0.22222	47.148	52.642	27.627
					0.17708	0.877	2.105	1.754			0.23611	48.153	45.781	35.2008			0.23611	42.388	55.121	27.394
					0.1875	1.67e-11	8.684	6			0.25	41.925	53.99	38.3614			0.25	46.974	63.821	36.477
					0.19792	34.667	34.444	42			0.26389	45.898	66.369	21.2959			0.26389	36.302	51.215	24.545
					0.20833	46.269	85.754	102.953			0.27778	58.21	57.364	11.9213			0.27778	35.718	41.419	22.152
					0.21875	52.526	82.912	92.982			0.29167	102.681	100.997	16.2157			0.29167	23.13	37.793	14.836
					0.22917	40.965	68.538	74.807			0.30556	132.57	118.127	14.3284			0.30556	28.513	38.822	18.526
					0.23958	23.942	64.754	67.637			0.31944	147.601	124.931	24.2899			0.31944	33.651	36.917	18.822
					0.25	39.93	78.579	86.86			0.33333	164.65	129.214	38.0142			0.33333	26.99	35.263	19.532
					0.26042	54.421	85.088	98.439			0.34722	158.68	130.038	34.5578			0.34722	35.181	31.569	18.803
					0.27083	9.123	66.146	70.415			0.36111	143.17	95.63	34.5612			0.36111	34.176	29.963	19.549
					0.28125	15.632	16.632	20.158			0.375	115.939	83.212	31.4869			0.375	28.048	28.91	18.698
					0.29167	32.766	7.649	8.807			0.38889	96.361	58.592	20.9245			0.38889	29.689	30.728	18.214
					0.30208	1.901	33.38	41.012			0.40278	76.892	60.415	29.806			0.40278	19.572	26.354	12.449
					0.3125	6.772	12.895	14.386			0.41667	62.033	58.113	37.4884			0.41667	16.795	37.545	11.815
					0.32292	4.708	44.456	52.848			0.43056	53.591	40.759	35.864			0.43056	27.619	44.998	19.132
					0.33333	1.684	48.567	52.135			0.44444	47.808	27.888	26.8285			0.44444	30.905	57.239	24.236
					0.34375	17.684	55.596	55.386			0.45833	48.531	25.571	20.2579			0.45833	34.98	70.008	28.583
					0.35417	68.094	72.035	77.953			0.47222	36.028	25.284	14.9419			0.47222	36.42	65.6	30.757
					0.36458	90.485	73.725	73.275			0.48611	39.098	37.709	1.2577			0.48611	38.242	67.203	31.278
					0.375	76.053	39.737	35.789			0.5	57.887	111.751	17.3753			0.5	51.561	78.662	44.416
					0.38542	39.608	51.556	45.193			0.51389	74.881	155.556	25.1406			0.51389	51.305	70.603	40.48
					0.39583	64.667	70.556	74.556			0.52778	86.822	200.951	48.254			0.52778	37.312	53.408	26.153
					0.40625	60.07	53.211	61.263			0.54167	81.161	186.944	53.1495			0.54167	28.634	31.217	13.324
					0.41667	90.76	50.257	52.14			0.55556	78.947	230.421	83.5392			0.55556	36.157	30.389	16.352
					0.42708	140.784	67.503	61.614			0.56944	89.456	211.64	75.1101			0.56944	28.028	39.545	12.595
					0.4375	122.105	59.386	54.404			0.58333	78.661	189.511	85.4164			0.58333	24.679	34.678	14.668
					0.44792	102.901	42.801	41.363			0.59722	71.764	144.62	75.2878			0.59722	28.329	39.455	19.089
					0.45833	67.415	23.439	20.07			0.61111	85.619	122.85	46.5872			0.61111	46.966	36.621	20.114
					0.46875	57.895	35	40			0.625	86.513	88.297	34.228			0.625	49.869	47.3	21.249
					0.47917	73.146	75.509	78.24			0.63889	87.358	66.821	28.2648			0.63889	54.277	58.112	26.793
					0.48958	94.111	103.86	82.275			0.65278	81.099	57.638	24.8208			0.65278	58.629	67.023	27.755
					0.5	125.368	77.386	62.368			0.66667	70.747	38.748	25.4526			0.66667	52.235	76.15	21.531
					0.51042	95.871	108.649	108.749			0.68056	57.946	31.059	13.797			0.68056	58.914	75.902	22.455
					0.52083	53.772	65.836	68.971			0.69444	39.689	14.884	10.9358			0.69444	49.838	67.236	20.474
					0.53125	49.912	9.807	10.877			0.70833	40.248	32.505	32.5048			0.70833	50.304	67.865	26.653
					0.54167	60.088	1.474	1.526			0.72222	38.603	20.858	20.8582			0.72222	67.318	83.213	39.869
					0.55208	75.006	4.491	4.304			0.73611	37.822	4.92	4.9195			0.73611	39.574	43.513	20.195
					0.5625	72	0.316	0.316			0.75	39.021	0	0			0.75	40.257	42.727	16.919
					0.57292	63.719	0.439	0.439			0.76389	34.129	0.043	0.0429			0.76389	38.221	50.175	19.691
					0.58333	25.556	0	0			0.77778	29.068	0	0			0.77778	37.246	54.179	22.766
					0.59375	12.333	0	0			0.79167	40.882	20.067	1.9067			0.79167	49.499	80.494	29.122
					0.60417	2.76	0	0			0.80556	53.982	48.835	10.0279			0.80556	48.677	85.227	23.403
					0.61458	10.971	0	0			0.81944	69.856	60.155	25.0775			0.81944	47.236	85.998	23.032
					0.625	4.667	0	0			0.83333	78.203	57.66	33.0795			0.83333	51.911	84.408	22.468
					0.63542	1.023	39.047	41.105			0.84722	76.288	46.315	17.8755			0.84722	56.449	88.555	28.258
					0.64583	21.251	116.327	108.526			0.86111	75.677	32.026	8.1273			0.86111	59.272	85.872	28.037
					0.65625	37.789	168.789	155.105			0.875	82.473	38.307	5.5249			0.875	54.902	70.991	27.132
					0.66667	20.468	95.614	85.427			0.88889	73.95	32.978	0.3409			0.88889	35.651	46.607	18.822
					0.67708	0	51.719	51.462			0.90278	66.891	30.9	11.0206			0.90278	37.917	39.285	21.216
					0.6875	0.105	0.035	0			0.91667	70.675	30.732	0.5522			0.91667	38.225	50.514	23.528
					0.69792	4.421	0.211	0			0.93056	89.637	45.056	1.5767			0.93056	47.925	65.408	27.279
					0.70833	0.737	0.374	0			0.94444	117.83	62.297	5.2806			0.94444	59.588	72.62	30.668
					0.71875	1.228	0.351	0			0.95833	119.232	41.871	13.0254			0.95833	61.773	71.65	34.038
					0.72917	0.111	0	0			0.97222	116.771	83.54	21.4446			0.97222	64.903	59.608	33.522
					0.73958	6.813	0	0			0.98611	101.765	79.353	28.5066			0.98611	49.944	45.379	21.884
					0.75	15.368	2.526	2.105			1	81.974	46.067	9.4152			1	39.785	41.567	17.983
					0.76042	8.216	37.368	33.62			1.01389	66.547	38.525	10.6313			1.01389	29.843	37.593	14.769
					0.77083	20.07	64.503	55.485			1.02778	73.158	8.018	4.6427			1.02778	36.591	37.75	17.229
					0.78125	56.404	49.316	43.684			1.04167	69.798	18.586	4.4082			1.04167	43.744	38.752	24.6
					0.79167	71.333	32.333	33.111			1.05556	79.249	11.493	6.1122			1.05556	33.836	33.784	20.959
					0.80208	85.263	36.924	44.942			1.06944	84.635	18.099	0			1.06944	29.115	36.295	18.827
					0.8125	39.491	7.667	9.509			1.08333	94.393	25.331	0			1.08333	33.441	34.997	16.705
					0.82292	28.673	3.076	0.643			1.09722	81.228	29.012	0			1.09722	41.643	49.414	20.115
					0.83333	62.556	1.965	0.187			1.11111	78.734	36.755	2.3007			1.11111	71.385	80.496	28.17
					0.84375	76.316	3.316	4.263			1.125	97.366	60.782	2.5912			1.125	100.254	142.557	35.434
					0.85417	47.07	7.468	9.269			1.13889	102.546	65.968	5.3946			1.13889	131.381	168.651	40.479
					0.86458	19.719	3.895	4.69			1.15278	107.047	84.771	22.2122			1.15278	148.494	145.841	60.215
					0.875	11.228	8.807	7.895			1.16667	96.947	94.969	15.3491			1.16667	98.246	83.336	45.449
					0.88542	0.076	3.573	1.135			1.18056	88.57	55.134	2.1347			1.18056	71.88	74.25	33.972
					0.89583	1.368	3.766	4.421			1.19444	87.043	25.332	0.9223			1.19444	59.679	70.678	33.009
					0.90625	5.702	4.754	2.842			1.20833	67.359	15.603	13.2291			1.20833	70.269	100.467	37.978
					0.91667	7.532	3.871	2.772			1.22222	50.65	5.103	5.1032			1.22222	102.574	142.527	49.24
					0.92708	5.614	18.094	20.17			1.23611	41.331	0.32	0.3203			1.23611	118.7	150.837	60.73
					0.9375	2.474	15.368	15.632			1.25	47.927	0	0			1.25	124.167	127.556	55.262
					0.94792	3.988	6.62	2.292			1.26389	51.85	0	0			1.26389	105.437	112.025	35.841
					0.95833	0	9.111	2.871			1.27778	35.938	0	0			1.27778	119.138	114.184	50.181
					0.96875	0.526	13.263	11.298			1.29167	27.156	0	0			1.29167	123.504	125.148	70.044
					0.97917	0.082	28.491	27.146			1.30556	31.785	0	0			1.30556	87.671	79.448	43.062
					0.98958	1.222	9	5.889			1.31944	26.244	0	0			1.31944	79.566	69.323	32.868
					1	1.368	16.404	19.842			1.33333	18.412	0	0			1.33333	77.12	59.451	27.329
					1.01042	1.076	9.129	7.667			1.34722	18.722	0.821	0.8206			1.34722	76.458	67.964	28.221
					1.02083	2.801	5.14	2.725			1.36111	14.969	0	0			1.36111	75.007	93.117	31.256
					1.03125	3.526	4.474	0.579			1.375	21.989	0	0			1.375	94.584	122.031	51.665
					1.04167	0.292	10.83	5.602			1.38889	26.424	0.851	0.8511			1.38889	99.899	134.958	54.057
					1.05208	0	16.17	8.702			1.40278	33.372	0	0			1.40278	95.523	125.702	53.998
					1.0625	1.474	9.965	8.596			1.41667	40.776	2.425	2.4251			1.41667	80.885	81.838	39.343
					1.07292	10.889	4.357	2			1.43056	45.993	10.414	5.5884			1.43056	75.431	72.283	36.853
					1.08333	10.795	16.058	15.994			1.44444	73.586	23.788	1.7306			1.44444	84.869	103.096	49.085
					1.09375	3.474	9.667	10.105			1.45833	81.522	56.65	3.8877			1.45833	90.136	118.789	44.145
					1.10417	0.702	9.228	10.965			1.47222	91.592	86.858	22.4764			1.47222	109.013	137.048	55.828
					1.11458	6.14	15.234	14.912			1.48611	115.273	100.654	42.6805			1.48611	128.193	154.413	60.372
					1.125	16.684	14.842	6.053			1.5	135.405	104.47	37.6972			1.5	164.058	220.065	82.194
					1.13542	6.48	9.994	4.503			1.51389	128.134	92.364	22.8512			1.51389	175.595	198.745	73.306
					1.14583	0.129	4.55	5.275			1.52778	141.219	118.124	45.1281			1.52778	178.83	188.749	77.488
					1.15625	0.228	5.088	4.877			1.54167	122.309	124.525	55.1992			1.54167	169.659	184.485	69.781
					1.16667	0.327	20.298	19.094			1.55556	113.951	112.756	26.264			1.55556	166.736	158.184	64.285
					1.17708	0.117	5.053	5.491			1.56944	120.145	98.209	14.3831			1.56944	152.64	154.257	76.255
					1.1875	3.333	10	6.333			1.58333	116.676	57.624	13.1937			1.58333	119.198	114.69	55.126
					1.19792	0.468	40.076	39.439			1.59722	107.612	63.175	23.6112			1.59722	96.329	102.438	43.59
					1.20833	0	25.719	21.743			1.61111	87.627	35.314	9.0762			1.61111	105.71	111.765	49.698
					1.21875	0	25.526	9.316			1.625	75.024	24.794	12.1849			1.625	120.897	121.258	61.384
					1.22917	0	17.439	9.813			1.63889	82.198	13.636	13.0632			1.63889	113.242	122.826	58.756
					1.23958	0	5.368	3.216			1.65278	63.608	0.847	0.8456			1.65278	110.822	109.789	53.843
					1.25	0	12.772	7.807			1.66667	55.956	1.181	1.1808			1.66667	115.605	114.272	59.087
					1.26042	0.351	13.421	13.292			1.68056	45.81	2.226	2.2261			1.68056	104.971	84.053	37.468
					1.27083	0	11.14	4.491			1.69444	33.295	8.078	8.0783			1.69444	112.164	94.98	55.037
					1.28125	0	9.825	1.614			1.70833	35.83	5.579	5.5793			1.70833	103.178	92.34	52.438
					1.29167	0	6.018	1.754			1.72222	46.786	0	0			1.72222	93.243	81.966	46.865
					1.30208	0	21.211	19.836			1.73611	31.644	0	0			1.73611	62.101	59.152	31.211
					1.3125	0	3.579	3.842			1.75	29.002	0	0			1.75	45.57	57.962	30.236
					1.32292	0.351	18.515	20.339			1.76389	29.695	0	0			1.76389	48.195	62.192	33.451
					1.33333	0.053	28.392	31.45			1.77778	28.064	0	0			1.77778	54.02	61.524	38.364
					1.34375	0	14.772	14.667			1.79167	32.801	0	0			1.79167	66.599	76.665	48.193
					1.35417	5.509	8.363	4.83			1.80556	36.663	0	0			1.80556	70.667	71.304	49.774
					1.36458	10.439	13.035	7.006			1.81944	29.895	0	0			1.81944	65.539	66.774	45.926
					1.375	4.474	12.877	11.211			1.83333	34.977	0	0			1.83333	49.783	46.812	33.688
					1.38542	1	4.778	4.889			1.84722	27.603	0	0			1.84722	52.261	50.097	35.668
					1.39583	2.515	17.877	17.538			1.86111	21.307	0	0			1.86111	52.828	46.208	32.667
					1.40625	0	3.158	4			1.875	27.438	0	0			1.875	58.901	51.68	35.153
					1.41667	0	29.491	34.497			1.88889	25.674	0	0			1.88889	67.536	56.971	38.54
					1.42708	2.573	19.854	20.865			1.90278	25.129	0	0			1.90278	65.607	55.208	32.674
					1.4375	1.754	19.474	19.526			1.91667	26.954	0	0			1.91667	64.814	49.79	32.533
					1.44792	0	26.117	28.567			1.93056	24.63	0	0			1.93056	63.162	49.126	27.205
					1.45833	0	16.532	18.959			1.94444	30.005	0	0			1.94444	74.87	67.578	34.574
					1.46875	0	18.175	20.193			1.95833	38.432	0.121	0.1206			1.95833	67.191	72.529	31.91
					1.47917	1.064	4.304	2.69			1.97222	54.188	0.73	0.7299			1.97222	87.039	85.613	39.396
					1.48958	1.345	16.211	11.018			1.98611	61.032	15.381	4.6447			1.98611	107.045	106.814	54.546
					1.5	2.842	4.632	4			2	66.568	30.197	13.5638			2	151.459	137.79	77.877
					1.51042	0.439	4.193	3.047			2.01389	65.638	45.061	19.0969			2.01389	139.284	134.648	93.501
					1.52083	0	24.76	28.573			2.02778	64.726	11.564	3.1024			2.02778	106.898	105.591	69.603
					1.53125	2.07	20.895	20.158			2.04167	65.361	0.563	0.563			2.04167	62.343	68.049	37.98
					1.54167	2.421	5.731	4.053			2.05556	44.485	2.502	2.5018			2.05556	49.927	53.799	34.682
					1.55208	1.778	8.801	8.374			2.06944	65.8	0.544	0.3846			2.06944	41.245	54.683	34.906
					1.5625	1.579	19	20.175			2.08333	52.725	2.027	1.4477			2.08333	39.699	54.133	34.446
					1.57292	0	10.351	7.269			2.09722	50.681	4.698	0			2.09722	43.84	59.631	39.907
					1.58333	0	24.444	27.333			2.11111	54.42	22.133	0
					1.59375	0	16.368	4.947			2.125	61.712	5.033	0
					1.60417	0	19.094	16.468			2.13889	63.132	14.982	0
					1.61458	0	14.485	12.895			2.15278	64.088	29.866	9.0608
					1.625	0	4.684	0.474
					1.63542	0	6.363	0.778
					1.64583	1.965	4.953	2.047
					1.65625	0	12.053	9.684
					1.66667	0.105	8.813	3.152
					1.67708	3.392	8.368	5.333
					1.6875	7.895	8.579	5.737
					1.69792	9.24	0.93	0.667
					1.70833	4.275	0	0
					1.71875	0.246	2.947	3.368
					1.72917	0.117	0.971	1.076
					1.73958	0.187	0	0
					1.75	4.912	0	0

## Sheet: Figure6
B	Ctrl	2H	4H	8H	10H		C		Ctrl	2H	4H	8H	10H		F	Distance(μM)	Mito-tracker	DHX36		G	Ctrl	Mito-DHX36		I	Ctrl	Mito-DHX36		J		Ctrl			Mito-DHX36
	0.686695	0.154408	0.132482	0.185902	0.202688			ND1	1.02031	0.870546	0.458581	0.629775	0.617164			0	3	28			0.850888	2.82519			0.460629	0.386774			COX1	1.18099	0.876606	0.965936	2.67585	2.37841	2.41162
	0.579462	0.163976	0.202706	0.111143	0.148873			ND2	1.00052	0.673882	0.55622	0.556151	0.853181			0.01	9.5524	42.611			0.845835	1.90675			0.32832	0.912098			COX2	1.17827	1.01162	0.838956	2.06575	1.83613	1.51222
	0.759691	0.136969	0.22744	0.048135	0.113311			ND3	1.00985	0.618295	0.515865	0.752273	0.670736			0.02	12.4717	49.185			1	2.17035			0.383975	0.700597			COX3	1.08925	1.16743	0.786399	2.87454	2.79594	2.77663
	0.714501	0.099355	0.241043	0.050514	0.133797			ND5	1.00063	0.799481	0.647052	0.718892	0.770391			0.03	14.2793	54.667			0.894078	1.83581			0.305416	1.14142			CYTB	1.04006	1.12246	0.856584	2.8219	1.50177	2.47369
	0.922756	0.057317	0.172554	0.075433	0.208623			ND4	1.00112	0.672939	0.500599	0.658455	0.81737			0.04	24.888	70.23			0.850809	1.47236			0.259933	1.14946			ATP6	1.08423	1.27162	0.725309	2.86129	2.84153	2.57874
	0.96462	0.081644	0.148363	0.068712	0.292699			ND6	1.00169	0.462384	0.460219	0.544505	0.641032			0.05	35.5146	87.726							0.261612	0.683186			ATP8	1.06437	1.21419	0.773782	4.34694	3.01049	3.4822
	1	0.076897	0.171327	0.071771	0.183954			ND4L	1.0027	0.688324	0.607284	0.61704	0.761933			0.06	35.9358	94.967							0.287699	0.703467			ND1	0.997692	0.93088	1.07674	1.72508	1.03288	1.17827
	0.864643	0.123126	0.10282	0.062675	0.164335			COX1	1.01007	1.09684	1.00522	0.878098	1.01723			0.07	46.7443	111.139							0.230022	1.13905			ND2	1.23685	0.89296	0.905425	2.47369	2.30804	1.81085
	1.0423	0.165161	0.103078	0.154673	0.149776			COX2	1.00132	1.05372	0.803391	0.661305	0.673265			0.08	62.314	127.819							0.543133	0.795775			ND3	1.20581	1.00696	0.823591	1.18099	1.76541	0.939523
	0.289646	0.105198	0.091607	0.122325	0.159003			COX3	1.0004	0.971368	0.965275	0.542022	0.782135			0.09	65.3253	126.133							0.15546	0.785674			ND4	1.05702	1.11729	0.846745	1.32869	1.84038	1.13288
	0.327075	0.173404	0.104773	0.130101	0.216058			ATP6	1.00163	0.762101	0.745153	0.967478	1.12982			0.1	70.9156	125.696							0.600858	0.417176			ND5	0.838956	1.30737	0.911722	2.54324	1.87471	1.70133
	0.407967	0.204802	0.096153	0.084954	0.088394			ATP8	1.0031	0.827594	0.450843	0.46195	0.570248			0.11	66.593	120.119							0.481508	0.441186			ND6	1.10445	1.04488	0.866537	2.59069	2.01857	2.03261
	0.36467	0.201862	0.081938	0.148763	0.108705			CYTB	1.00345	0.910601	0.657386	0.810202	0.818559			0.12	81.8362	140.13							0.579141	0.434286			ND4L	0.946058	1.23971	0.852635	3.20428	2.62079	2.41162
	0.468095	0.191558	0.107233	0.085458	0.137537											0.13	79.6243	143.32							0.531668	0.404167
	0.635277	0.348639	0.159319	0.113616	0.078825											0.14	58.0625	118.382							1	0.443094
	0.265126	0.18588	0.310977	0.16498	0.189491											0.15	60.0074	111.515							0.54602	0.461984
	0.360273	0.251207	0.170478	0.190246	0.092846											0.16	64.2471	102.413							0.826081	0.567495
	0.418356	0.179634	0.218219		0.153412											0.17	65.4981	83.343							0.32881	0.538302
	0.530369	0.219218	0.096619		0.107426											0.18	71.3335	82.424							0.347215	0.508895
	0.537705	0.251227	0.083696		0.095408											0.19	48.6675	66.175							0.371936	0.512844
	0.695446	0.132353			0.079916											0.2	37.7523	59.436							0.404712	0.49839
	0.456233	0.136332														0.21	27.3652	48.358							0.473033	0.510632
	0.46246	0.198738														0.22	31.3937	50.863							0.383564	0.492383
	0.55192	0.256335														0.23	30.4042	52.223							0.404211	0.454587
	0.496575	0.124313														0.24	21.6379	46.728							0.669708	0.534123
	0.466634	0.12871														0.25	23.9168	50.943							0.412829	0.435913
	0.550259	0.125954														0.26	27.8766	54.287							0.397073	0.45056
	0.483547															0.27	19.5374	41.639							0.375838	0.537655
	0.352887															0.28	27.3772	44.424							0.477981	0.435833
	0.496366															0.29	31.5036	45.587								0.422225
																0.3	32.7649	43.927								0.500233
																0.31	31.3555	43.393								0.498763
																0.32	24.0344	37.624								0.527776
																0.33	19.9204	33.539								0.436339
																0.34	25.9754	39.157								0.514794
																0.35	31.97	44.407								0.617245
																0.36	26.0599	40.216								0.475544
																0.37	26.0756	40.924								0.743207
																0.38	24.5941	39.517								0.91135
																0.39	26.7006	43.667								0.65447
																0.4	30.0267	45.011								0.559605
																0.41	30.2295	40.659								0.560424
																0.42	41.24	49.135								0.60182
																0.43	41.0995	49.903								0.600058
																0.44	46.9558	57.194								0.686498
																0.45	51.6224	67.43								0.521227
																0.46	68.5333	98.672								0.780775
																0.47	53.3926	105.649
																0.48	59.9435	126.722
																0.49	62.625	135.009
																0.5	68.1647	142.809
																0.51	73.4969	153.902
																0.52	60.2722	146.802
																0.53	50.8413	136.031
																0.54	41.4247	121.911
																0.55	53.6718	133.746
																0.56	45.399	129.059
																0.57	57.4615	140.903
																0.58	54.2362	138.037
																0.59	51.1818	141.186
																0.6	56.7975	161.14
																0.61	41.5108	158.405
																0.62	52.1159	181.015
																0.63	57.6252	196.213
																0.64	52.8689	196.912
																0.65	49.26	196.056
																0.66	41.7943	180.592
																0.67	39.6813	164.964
																0.68	26.7746	140.598
																0.69	35.0558	138.581
																0.7	42.9768	138.255
																0.71	49.8111	141.288
																0.72	36.3061	126.08
																0.73	30.1774	124.788
																0.74	51.5089	157.332
																0.75	52.2393	177.768
																0.76	64.6882	211.492
																0.77	64.7927	229.553
																0.78	59.9588	236.363
																0.79	66.9358	244.561
																0.8	74.6998	250.927
																0.81	69.1088	251.481
																0.82	64.2062	252.008
																0.83	62.1039	245.222
																0.84	71.5965	243.586
																0.85	61.3222	232.287
																0.86	49.8904	230.138
																0.87	52.451	232.45
																0.88	66.244	240.706
																0.89	70.2623	243.503
																0.9	64.6688	240.071
																0.91	59.2937	235.046
																0.92	74.0482	241.688
																0.93	83.0534	241.135
																0.94	67.3672	221.449
																0.95	55.6878	202.065
																0.96	50.5663	181.071
																0.97	37.2188	149.25
																0.98	28.9554	127.621
																0.99	28.2344	110.754
																1	34.6131	104.391
																1.01	33.9571	91.257
																1.02	31.9037	78.375
																1.03	32.3903	75.566
																1.04	26.9735	69.236
																1.05	29.2535	67.228
																1.06	28.5183	63.086
																1.07	20.3234	57.227
																1.08	18.8199	56.366
																1.09	29.6616	61.466
																1.1	37.0298	61.816
																1.11	32.5436	58.538
																1.12	26.1039	58.966
																1.13	23.9691	63.788
																1.14	11.9429	56.232
																1.15	15.9448	58.294
																1.16	17.4124	57.75
																1.17	18.3284	52.24
																1.18	24.043	50.327
																1.19	27.6645	51.546
																1.2	27.0842	56.918
																1.21	21.6484	56.86
																1.22	26.4133	63.701
																1.23	28.5264	66.164
																1.24	35.847	75.652
																1.25	41.1606	84.148
																1.26	49.869	106.057
																1.27	44.1087	119.549
																1.28	48.5821	136.269
																1.29	54.3159	148.705
																1.3	64.8356	175.514
																1.31	69.7829	204.358
																1.32	64.0072	212.73
																1.33	61.3353	212.592
																1.34	62.1802	216.776
																1.35	66.3877	228.043
																1.36	54.5286	220.124
																1.37	60.0339	219.969
																1.38	70.8236	216.192
																1.39	71.7217	195.117
																1.4	51.9781	155.55
																1.41	42.7404	132.29
																1.42	37.7166	115.041
																1.43	37.2304	104.881
																1.44	21.5291	81.46
																1.45	22.1739	73.984
																1.46	19.6597	64.836
																1.47	31.2879	72.793
																1.48	23.8099	61.699
																1.49	22.3358	55.104
																1.5	22.0446	51.785
																1.51	22.6407	51.192
																1.52	22.3906	49.123
																1.53	17.2577	41.323
																1.54	14.8296	36.455
																1.55	11.4397	32.15
																1.56	18.1933	35.181
																1.57	28.308	44.9
																1.58	36.1479	55.318
																1.59	32.0046	54.119
																1.6	36.8857	65.908
																1.61	43.7702	82.386
																1.62	42.8641	89.112
																1.63	48.2423	97.71
																1.64	40.4336	92.166
																1.65	35.4578	92.419
																1.66	37.3324	98.646
																1.67	32.399	92.849
																1.68	25.7797	83.625
																1.69	17.159	69.084
																1.7	31.3794	78.838
																1.71	30.9964	82.485
																1.72	37.8867	101.778
																1.73	31.6648	107.777
																1.74	40.1415	128.173
																1.75	51.6572	156.8
																1.76	52.53	178.52
																1.77	62.6552	201.484
																1.78	54.5348	197.836
																1.79	47.7065	192.136
																1.8	53.9871	196.225
																1.81	49.9188	181.033
																1.82	45.1273	156.593
																1.83	44.7844	132.581
																1.84	44.1124	112.628
																1.85	39.0641	93.815
																1.86	34.7628	75.362
																1.87	37.8332	63.447
																1.88	39.7196	62.453
																1.89	35.7191	64.241
																1.9	21.995	55.103
																1.91	25.6585	65.329
																1.92	27.1726	72.968
																1.93	18.8239	64.421
																1.94	18.5	61
																1.95	18.0206	58.421
																1.96	14.6851	51.886
																1.97	11.4161	45.061
																1.98	8.8464	38.588
																1.99	1.4888	27.051
																2	6.3932	28.825
																2.01	5.4964	23.79
																2.02	2.0033	15.255
																2.03	1.153	12.406
																2.04	1.4143	9.878
																2.05	0.6914	7.068
																2.06	0.8963	7.211
																2.07	0.0198	4.087
																2.08	0	4.135
																2.09	0	4.89
																2.1	0.6678	4.227
																2.11	2.2881	3.955
																2.12	4.3227	6.13
																2.13	5.3098	8.31
																2.14	4.6185	7.619
																2.15	4.0704	7.07
																2.16	3.6701	6.01
																2.17	6.4383	8.044
																2.18	7.8177	8.818
																2.19	6.2728	8.793
																2.2	4.576	7.576
																2.21	3.0035	7.867
																2.22	6.9468	13.461
																2.23	10.1058	17.316
																2.24	7.89	17.127
																2.25	8.4847	20.17
																2.26	4.2805	17.822
																2.27	6.5173	20.778
																2.28	7.6341	21.089
																2.29	8.4785	20.961
																2.3	9.9803	18.001
																2.31	5.5228	13.523
																2.32	4.881	11.17
																2.33	3.7631	9.763
																2.34	5.1663	11.166
																2.35	3.5576	9.358
																2.36	3.5361	9.626
																2.37	5.5071	12.417
																2.38	3.8376	11.018
																2.39	3.3521	9.512
																2.4	6.3738	11.518
																2.41	3.2411	9.324
																2.42	2.0001	10
																2.43	0.8663	9.605
																2.44	2.1204	11.985
																2.45	8.6021	19.599
																2.46	2.42	11.389
																2.47	1.6662	8.312
																2.48	9.2976	15.236
																2.49	3.3085	10.507
																2.5	5.0522	14.369
																2.51	3.7197	14.72
																2.52	3.4147	18.085
																2.53	5.0812	24.053
																2.54	6.1822	28.159
																2.55	4.9342	28.791
																2.56	5.6621	30.571
																2.57	8.756	32.703
																2.58	5.9594	26.59
																2.59	8.8482	26.283
																2.6	4.8814	15.897
																2.61	6.535	13.575
																2.62	6.7043	9.9
																2.63	7.4089	9.226
																2.64	8.0844	10.425
																2.65	5.232	8.698
																2.66	3.8196	7.433
																2.67	5.1597	9.42
																2.68	4.0056	10.707
																2.69	5.003	13.003
																2.7	3.1574	11.26
																2.71	2.7397	12.254
																2.72	0.8654	10.724
																2.73	6.7238	17.718
																2.74	3.7163	13.685
																2.75	4.996	13.405
																2.76	2.4284	9.847
																2.77	2.6902	9.224
																2.78	2.523	8.326
																2.79	5.188	9.785
																2.8	6.8737	10.114
																2.81	7.1082	9.173
																2.82	7.0948	9.558
																2.83	6.9613	9.961
																2.84	6.3918	9.392
																2.85	5.9348	8.935
																2.86	5.9613	8.961
																2.87	5.5719	8.622
																2.88	5.5332	9.186
																2.89	2.8024	5.802
																2.9	3.5232	8.162
																2.91	1.3438	6.344
																2.92	1.7116	8.026
																2.93	2.6303	8.802
																2.94	1.5032	7.102
																2.95	2.7395	8.74
																2.96	4.7346	11.539
																2.97	4.6307	12.578
																2.98	4.9711	11.436
																2.99	7.66	11.112
																3	4.6168	8.507
																3.01	3.5825	10.948
																3.02	5.6328	18.385
																3.03	5.1992	25.427
																3.04	7.5929	33.219
																3.05	5.9544	39.198
																3.06	10.3436	49.208
																3.07	9.4812	53.44
																3.08	6.1284	51.974
																3.09	7.3426	51.85
																3.1	7.3853	48.246
																3.11	3.4227	38.237
																3.12	1.2278	27.778
																3.13	3.1319	23.45
																3.14	5.7727	17.439
																3.15	5.6064	13.134
																3.16	2.2474	8.068
																3.17	5.5773	9.764
																3.18	4.4079	8.007
																3.19	6.6339	9.317
																3.2	8.0273	9.282
																3.21	3.5346	4.535
																3.22	4.0629	6.248
																3.23	4.523	7.523
																3.24	2.4541	5.454
																3.25	5.2561	7.532
																3.26	4.7162	6.971
																3.27	5.3201	8.32
																3.28	6.1043	9.63
																3.29	3.0385	8.863
																3.3	0.8591	5.314
																3.31	1.8818	7.853
																3.32	2.8724	8.692
																3.33	3.9635	8.672
																3.34	1.6547	7.992
																3.35	2.3654	11.822
																3.36	4.607	15.781
																3.37	3.5838	15.353
																3.38	1.9289	14.616
																3.39	1.9968	15.094
																3.4	1.1262	14.443
																3.41	1.6507	14.715
																3.42	2.5227	15.702
																3.43	1.6796	14.359
																3.44	3.6194	15.98
																3.45	2.5818	16.412
																3.46	0.1778	14.623
																3.47	1.8854	20.655
																3.48	1.0255	18.901
																3.49	0.3535	19.992
																3.5	0.8818	21.042
																3.51	0.1134	17.964
																3.52	0.7002	16.434
																3.53	1.9207	18.649
																3.54	0.0245	15.586
																3.55	0.2253	13.506
																3.56	1.3277	14.004
																3.57	0.1572	10.771
																3.58	1.1235	9.851
																3.59	4.193	9.341
																3.6	1.3669	6.389
																3.61	3.8545	8.855
																3.62	0.9746	4.435
																3.63	2.504	7.62
																3.64	1.5645	7.017
																3.65	0.6322	6.833
																3.66	0.974	6.912
																3.67	2.9515	6.106
																3.68	6.299	6.968
																3.69	4.9421	4.974
																3.7	3.1067	2.107
																3.71	2.7428	1.743
																3.72	4.9138	3.914
																3.73	5.9824	4.982
																3.74	4.9253	3.925
																3.75	5.1361	4.136
																3.76	6.4071	5.407
																3.77	4.0278	3.028
																3.78	4.2039	4.596
																3.79	6.6351	7.246
																3.8	6.0757	6.578
																3.81	5.0364	6.036
																3.82	5.2938	6.294
																3.83	5.4534	6.801
																3.84	4.1873	7.022
																3.85	2.3344	7.334
																3.86	2.7844	7.752
																3.87	0.3991	5.155
																3.88	5	9
																3.89	1.3507	4.471
																3.9	4.6126	7.71
																3.91	8.2906	11.291
																3.92	3.9931	6.948
																3.93	3.126	6.126
																3.94	5.6856	8.686
																3.95	3.9024	6.426
																3.96	3.1425	5.332
																3.97	5.359	7.97
																3.98	5.1991	8.357
																3.99	4.4136	8.78
																4	1.7266	5.979
																4.01	6.6227	13.172
																4.02	8.0844	15.403
																4.03	17.6385	26.622
																4.04	7.6609	21.336
																4.05	4.4341	21.299
																4.06	4.0799	26.039
																4.07	4.0192	27.268
																4.08	7.6984	31.24
																4.09	8.6745	30.811
																4.1	9.4141	30.524
																4.11	4.2454	24.288
																4.12	6.4479	25.505
																4.13	11.012	29.987
																4.14	13.1489	33.845
																4.15	7.2085	31.015
																4.16	14.7611	40.288
																4.17	5.0603	30.832
																4.18	13.782	41.372
																4.19	7.554	38.763
																4.2	9.4815	40.766
																4.21	11.9643	41.557
																4.22	15.6413	45.292
																4.23	24.6205	56.514
																4.24	19.8981	56.946
																4.25	22.6042	67.946
																4.26	32.4354	85.121
																4.27	48.2312	103.07
																4.28	62.3333	116.963
																4.29	57.6959	123.514
																4.3	45.8736	132.239
																4.31	69.1547	165.308
																4.32	63.4072	157.632
																4.33	59.5337	155.524
																4.34	54.1176	159.024
																4.35	41.2933	154.033
																4.36	28.2754	146.933
																4.37	32.0336	148.579
																4.38	33.867	141.374
																4.39	22.5952	116.974
																4.4	19.7669	102.656
																4.41	22.7646	96.277
																4.42	22.7321	91.007
																4.43	21.158	86.882
																4.44	17.6256	82.45
																4.45	8.1587	70.831
																4.46	13.9823	71.221
																4.47	20.8837	68.1
																4.48	13.5678	53.795
																4.49	7.5302	46.311
																4.5	6.6957	45.533
																4.51	12.3024	49.911
																4.52	13.9527	50.896
																4.53	7.3319	47.087
																4.54	7.3642	47.904
																4.55	14.2716	48.615
																4.56	8.374	36.776
																4.57	12.7287	40.283
																4.58	10.6545	38.734
																4.59	16.7977	44.51
																4.6	18.761	50.439
																4.61	15.1062	51.071
																4.62	15.3495	56.126
																4.63	5.9759	51.221
																4.64	11.9991	54.793
																4.65	15.1874	57.803
																4.66	16.048	61.297
																4.67	15.0517	59.532
																4.68	20.3106	62.027
																4.69	29.3026	68.805
																4.7	32.0516	72.561
																4.71	29.0264	76.146
																4.72	31.7735	83.529
																4.73	33.9551	89.739
																4.74	30.0093	91.52
																4.75	31.2243	94.938
																4.76	38.3759	99.912
																4.77	35.4146	93.606
																4.78	39.0002	96.161
																4.79	37.8744	93.186
																4.8	42.8068	93.418
																4.81	47.861	93.601
																4.82	54.0433	97.081
																4.83	64.205	105.034
																4.84	73.8243	115.226
																4.85	77	123.156
																4.86	82.9766	139.692
																4.87	88.3436	159.464
																4.88	70.5704	158.784
																4.89	83.9262	174.11
																4.9	80.8967	159.22
																4.91	77.8913	154.826
																4.92	59.4539	140.062
																4.93	62.2071	139.856
																4.94	54.1891	121.023
																4.95	43.7809	98.97
																4.96	34.2269	76.508
																4.97	30.8547	62.613
																4.98	24.7513	52.223
																4.99	21.1217	48.057
																5	17.9381	45.57
																5.01	17.8669	48.283
																5.02	19.4388	54.735
																5.03	18.9516	56.894
																5.04	15.9783	57.762
																5.05	15.4667	64.689
																5.06	16.3009	64.625
																5.07	20.1757	58.828
																5.08	20.7105	53.578
																5.09	11.6628	47.925
																5.1	10.1687	49.829
																5.11	13.1862	51.854
																5.12	14.1978	49.007
																5.13	12.942	46.847
																5.14	15.5143	51.798
																5.15	6.9499	43.869
																5.16	11.1205	49.331
																5.17	7.7876	47.222
																5.18	5.2735	46.155
																5.19	2.7316	37.322
																5.2	14.7393	34.676
																5.21	14.8219	27.943
																5.22	12.3882	25.906
																5.23	16.4854	30.387
																5.24	19.5417	30.581
																5.25	16.6076	26.05
																5.26	19.7631	30.06
																5.27	24.2704	34.709
																5.28	22.5946	29.101
																5.29	27.179	29.233
																5.3	27.5384	27.358
																5.31	32.3927	31.676
																5.32	21.2137	25.884
																5.33	30.9856	40.818
																5.34	28.9958	39.492
																5.35	34.4376	43.09
																5.36	37.8865	42.617
																5.37	46.0753	45.589
																5.38	50.4125	50.761
																5.39	44.5906	51.507
																5.4	42.5374	58.298
																5.41	40.7968	63.678
																5.42	44.4081	71.063
																5.43	42.8174	73.82
																5.44	45.6359	81.207
																5.45	46.5839	85.472
																5.46	46.9734	87.666
																5.47	40.1014	81.325
																5.48	48.8403	93.292
																5.49	49.6836	97.703
																5.5	44.4133	90.517
																5.51	48.9201	92.764
																5.52	53.0968	96.468
																5.53	51.7401	97.036
																5.54	44.2194	96.159
																5.55	35.713	95.643
																5.56	42.9616	102.565
																5.57	51.2129	105.973
																5.58	48.1154	103.338
																5.59	42.2496	104.964
																5.6	34.4015	103.299
																5.61	32.0881	111.848
																5.62	50.309	141.928
																5.63	58.2417	164.333
																5.64	59.7121	175.736
																5.65	61.9117	191.568
																5.66	53.1685	202.779
																5.67	45.4226	211.599
																5.68	47.5485	219.961
																5.69	54.5901	222.51
																5.7	66.0341	226.081
																5.71	58.7066	217.586
																5.72	46.3067	204.876
																5.73	53.7721	208.744
																5.74	59.0266	214.399
																5.75	30.7561	190.945
																5.76	49.6876	212.588
																5.77	39.9697	196.207
																5.78	41.9086	189.026
																5.79	36.608	167.584
																5.8	24.5919	132.392
																5.81	19.7824	102.646
																5.82	14.875	79.375
																5.83	12.6682	62.85
																5.84	10.585	49.625
																5.85	6.0747	37.437
																5.86	4.2422	27.884
																5.87	10.9416	30.193
																5.88	5.4383	28.138
																5.89	4.0222	29.255
																5.9	0.1061	22.081
																5.91	4.7564	23.144
																5.92	5.5796	17.611
																5.93	6.4691	15.519
																5.94	5.9696	13.97
																5.95	3.619	11.619
																5.96	1.8559	8.918
																5.97	4.4016	9.625
																5.98	7.7448	11.866
																5.99	8.9698	11.989
																6	7.4916	10.492
																6.01	4.8463	7.846
																6.02	8.5928	11.593
																6.03	6.0776	9.131
																6.04	4.7008	10.114
																6.05	6.0999	12.08
																6.06	5.4245	11.425
																6.07	7.054	12.898
																6.08	8.4736	12.401
																6.09	10.7813	13.781
																6.1	8.4709	14.274
																6.11	4.7275	14.367
																6.12	4.1312	15.804
																6.13	3.0194	15.019
																6.14	3.8114	15.538
																6.15	2.1506	13.151
																6.16	3.4416	14.505
																6.17	4.2158	16.553
																6.18	1.9823	16.915
																6.19	7.7542	25.232
																6.2	4.7802	25.005
																6.21	5.0776	27.093
																6.22	3.1872	23.985
																6.23	2.7572	21.992
																6.24	3.9	20.517
																6.25	3.1318	16.144
																6.26	0.9115	11.815
																6.27	0.7993	10.175
																6.28	1.6649	9.807
																6.29	1.5323	8.103
																6.3	0.4794	5.599
																6.31	3.2477	7.605
																6.32	5.6542	8.636
																6.33	0.2467	2.753
																6.34	2.031	3.25
																6.35	2.6051	3.605
																6.36	2.6952	4.005
																6.37	3.1939	4.244
																6.38	3.634	5.966
																6.39	3.1049	6.835
																6.4	2.1031	7.567
																6.41	3.8555	9.855
																6.42	4.8345	9.86
																6.43	2.853	5.343
																6.44	4.2745	5.275
																6.45	4.7902	5.79
																6.46	2.4294	3.626
																6.47	1.8992	1.937
																6.48	2.9878	2.988
																6.49	0.7861	2.577
																6.5	2.2603	4.26
																6.51	1.06	4.731
																6.52	3.3811	9.386
																6.53	4.6508	12.129
																6.54	5.2591	13.938
																6.55	4.5937	14.275
																6.56	1.5997	11.357
																6.57	2.4003	9.838
																6.58	4.7355	10.735
																6.59	1.7417	7.6
																6.6	2.2096	7.21
																6.61	0.0039	5.003
																6.62	1.6471	6.139
																6.63	2.7205	5.723
																6.64	2.8717	5.246
																6.65	3.9875	5.988
																6.66	3.5933	5.593
																6.67	5.5638	8.13
																6.68	2.9641	7.51
																6.69	4.049	10.941
																6.7	5.6589	15.207
																6.71	9.6455	22.259
																6.72	18.3044	32.779
																6.73	16.5057	31.902
																6.74	17.5992	33.763
																6.75	17.5481	34.882
																6.76	24.2915	42.947
																6.77	26.4199	45.918
																6.78	39.4102	59.407
																6.79	39.75	55.25
																6.8	35.2785	45.526
																6.81	33.6718	44.316
																6.82	28.2685	43.889
																6.83	24.762	44.272
																6.84	23.7609	46.99
																6.85	25.3292	53.989
																6.86	27.9793	64.515
																6.87	34.2396	77.323
																6.88	36.4024	82.631
																6.89	31.8041	76.977
																6.9	34.7741	80.381
																6.91	35.7556	80.785
																6.92	43.7038	83.717
																6.93	36.6096	71.272
																6.94	28.876	61.437
																6.95	26.2966	58.328
																6.96	26.4862	57.846
																6.97	26.9162	55.387
																6.98	20.7286	46.807
																6.99	13.8357	38.546
																7	19.0194	40.488
																7.01	25.6417	44.388
																7.02	22.1785	41.854
																7.03	21.953	44.658
																7.04	17.8316	43.82
																7.05	13.1746	39.811
																7.06	22.2666	47.783
																7.07	15.4398	41.172
																7.08	17.177	43.124
																7.09	22.8051	44.732
																7.1	27.4769	46.359
																7.11	30.3575	49.372
																7.12	30.1851	51.2
																7.13	32.634	53.845
																7.14	34.279	54.555
																7.15	27.052	46.408
																7.16	29.4074	46.671
																7.17	22.4078	39.74
																7.18	29.1919	46.733
																7.19	21.5688	40.8
																7.2	26.6155	45.897
																7.21	21.1116	44.761
																7.22	20.366	50.829
																7.23	26.2239	64.74
																7.24	23.9965	73.308
																7.25	29.3277	89.189
																7.26	32.1209	100.902
																7.27	25.7302	101.784
																7.28	24.6569	104.366
																7.29	19.7188	99.753
																7.3	21.3509	101.159
																7.31	11.9239	90.741
																7.32	19.4334	96.893
																7.33	20.7648	95.68
																7.34	19.6336	92.822
																7.35	28.6523	102.498
																7.36	25.4176	99.619
																7.37	21.3617	93.806
																7.38	16.6338	88.498
																7.39	20.0764	88.469
																7.4	20.4883	81.432
																7.41	20.0933	70.122
																7.42	15.9635	56.071
																7.43	10.7058	45.673
																7.44	13.6004	45.224
																7.45	16.1844	46.51
																7.46	17.3139	49.437
																7.47	15.5372	49.285
																7.48	20.0045	58.71
																7.49	18.197	61.35
																7.5	20.7277	67.945
																7.51	20.3498	70.878
																7.52	23.7481	78.821
																7.53	27.5309	89.609
																7.54	23.5785	94.26
																7.55	30.0754	104.928
																7.56	35.9832	113.189
																7.57	42.8527	125.449
																7.58	49.638	134.663
																7.59	49.2876	132.262
																7.6	44.1621	126.167
																7.61	40.7962	127.237
																7.62	38.4295	125.553
																7.63	46.6481	129.806
																7.64	42.1676	127.513
																7.65	47.7388	138.729
																7.66	43.9461	138.283
																7.67	52.0971	147.353
																7.68	49.9669	143.06
																7.69	60.0304	146.908
																7.7	75.0229	158.739
																7.71	73.9415	158.417
																7.72	67.132	153.757
																7.73	58.0633	152.003
																7.74	70.0438	178.66
																7.75	57.6536	185.196
																7.76	46	197

## Sheet: Figure7
B	time
	0:01:00	0.995685
	0:02:00	0.998316
	0:03:00	1.00193
	0:04:00	0.987607
	0:05:00	1.01219
	0:06:00	1.00427
	0:07:00	0.994086
＋serum	0:08:00	0.701855
	0:09:00	0.69256
	0:10:00	0.689207
	0:11:00	0.683199
	0:12:00	0.690064
	0:13:00	0.696221
	0:14:00	0.701179
	0:15:00	0.69478
	0:16:00	0.703176
	0:17:00	0.685142
	0:18:00	0.695728
	0:19:00	0.692541
	00:20:00	0.689931
	00:21:00	0.703176
C	-Dnase	+Dnase		D+E	Normal	Cancer
	4.52502	4.56543			4.07406	4.51836
	4.38537	4.45442			3.22615	4.3678
	3.59948	3.91532			3.1258	3.5745
	4.57472	4.61997			4.05244	4.57133
	3.82809	4.0182			2.74342	3.76613
	2.94289	3.07645			3.77499	2.89017
	3.46809	3.477			2.95683	3.40998
	4.01995	4.01995			3.12476	3.9485
	4.37985	4.37866			3.53397	4.28963
	3.87998	3.92497			3.3056	3.73034
	4.51433	4.5937			3.5903	4.50263
	4.79485	4.80961			3.8548	4.78723
	3.69143	3.69159			4.19007	3.62379
	3.19756	3.39867			3.19436	3.1802
	3.38478	3.56104			3.66622	3.19197
	3.8923	4.06986			2.6636	3.73701
	3.67696	3.74063			3.42772	3.53333
	4.07709	4.11214			2.8203	4.03663
	3.59206	3.68262			2.53456	3.56781
	3.92993	3.984			3.55854	3.81183
					3.66467	4.3641
					3.79428	4.29961
					3.10346	3.89657
					3.85538	3.82676
					2.73122	3.91833
					3.04105	3.42678
					3.71418	4.11387
						4.12314
						3.36352
						3.3761
						4.48515
						3.72292
						3.19049
						3.41866
						3.85174
						3.84344
						3.92604
						4.16413
						4.34192
						4.46833
						4.13015
						4.17618
