# Supplementary material for: Development and application of G4-Flame as a visual biosensor for G4-DNA
Source: Nucleic Acids Res. 2026 Mar 24;54(6):gkag179. doi: 10.1093/nar/gkag179 (PMC13010135; doi:10.1093/nar/gkag179)
Supplement: gkag179_Supplemental_Files [file gkag179_supplemental_files.zip › supplementary data.xlsx]

## Sheet: FigureS1
A	Ctrl	500pM	50nM	100nM	500nM	1μM	5μM	10μM
	1.00326	0.980927	0.989997	0.969821	0.897663	0.776924	0.578694	0.562952
	1.00296	0.997785	1.01424	0.986108	0.912472	0.791456	0.577753	0.560589
	0.993781	0.995038	1.00084	0.986927	0.896446	0.789188	0.57492	0.560849
B	G4-DNA(μΜ)	Normalized R485/405
	40	0.094358
	20	0.201544
	10	0.351335
	8	0.372303
	6	0.41184
	4	0.45196
	2	0.541592
	1	0.562805
	0.8	0.566163
	0.6	0.619091
	0.4	0.661897
	0.2	0.858223
	0.1	0.95346
	0.05	0.958734
	0	1
C	Wavelength	ssMUT			Ctrl
	510	0.805384	0.906507	1.02632	0.760269	0.777917	0.774318
	520	0.907075	1.02998	1.06294	0.854509	0.865148	0.86197
	530	0.676478	0.770498	0.790514	0.641308	0.646201	0.645167
	540	0.463214	0.525725	0.537659	0.436663	0.443009	0.44156
	550	0.333803	0.379992	0.386654	0.315808	0.31887	0.317774
	560	0.256043	0.292413	0.298412	0.241994	0.243794	0.243317
	570	0.164518	0.18706	0.191006	0.154352	0.155804	0.155973
	580	0.108921	0.123981	0.126222	0.102291	0.10368	0.103468
	590	0.070909	0.079907	0.081896	0.066836	0.067121	0.067674
	600	0.049125	0.054934	0.057018	0.046536	0.046473	0.046555
	610	0.034255	0.039338	0.040127	0.031508	0.032676	0.031448
	620	0.022826	0.024752	0.026078	0.021216	0.021405	0.021335
	630	0.016196	0.017333	0.017775	0.014996	0.014807	0.014213
	640	0.010071	0.01146	0.01146	0.008903	0.009503	0.009866
	650	0.006693	0.008524	0.008272	0.005557	0.00704	0.006968
	660	0.004988	0.005367	0.005083	0.004578	0.004199	0.006166
	670	0.004073	0.005746	0.004073	0.003157	0.005746	0.003761
	680	0.00382	0.004388	0.001957	0.002368	0.003031	0.002251
	690	0.006346	0	0.003883	0.001294	0.003694	0.00074
	700	0	0.002273	0	0	0.000979	0.007338
D	Wavelength	ssMUT			Ctrl
	440	0.018938	0.020887	0.02228	0.032584	0.03147	0.032863
	450	0.025622	0.030078	0.032027	0.046509	0.045117	0.046231
	460	0.036762	0.043167	0.04261	0.062105	0.060991	0.065726
	470	0.06127	0.066004	0.071017	0.094968	0.091905	0.090791
	480	0.132566	0.14844	0.154289	0.18743	0.184367	0.182696
	490	0.331972	0.372076	0.381823	0.438916	0.442815	0.43446
	500	0.731898	0.824638	0.849703	0.949684	0.949127	0.922391
	510	1.00344	1.12208	1.1658	1.27776	1.27804	1.2396
	520	0.914593	1.02516	1.06025	1.15104	1.14603	1.10926
	530	0.67202	0.756127	0.7759	0.843576	0.850538	0.823802
	540	0.495451	0.558949	0.578166	0.624118	0.622447	0.603231
	550	0.352302	0.400483	0.412737	0.450891	0.448663	0.434181
	560	0.257612	0.292425	0.29883	0.319439	0.327237	0.318047
	570	0.16515	0.186038	0.192443	0.210824	0.210267	0.203583
	580	0.112792	0.130059	0.134237	0.143149	0.14482	0.139528
	590	0.078258	0.084664	0.086613	0.097475	0.09831	0.093576
	600	0.0557	0.063498	0.060434	0.065726	0.066561	0.067118
	610	0.03704	0.045117	0.043446	0.047066	0.050965	0.04818
	620	0.024786	0.027014	0.026457	0.03342	0.033698	0.033977
	630	0.020887	0.02033	0.024229	0.019495	0.023394	0.018381
	640	0.008912	0.016153	0.013089	0.015039	0.00919	0.007798
	650	0	0.007798	0.015317	0.020609	0.016988	0.008633
	660	0	0.007798	0.001671	0.004734	0.009469	0.003342
	670	0.008076	0.013925	0	0.023672	0	0
	680	0.028685	0	0.002228	0	0	0
	690	0	0.039268	0.002506	0	0.02228	0
	700	0.068511	0.079651	0	0	0	0
E	Wavelength	dsDNA			Ctrl
	510	0.834766	0.87211	0.896594	0.876799	0.893827	0.930781
	520	0.915576	0.956534	0.988279	0.958553	0.99313	1.04832
	530	0.680895	0.715114	0.736895	0.717425	0.739532	0.7829
	540	0.466432	0.489972	0.503126	0.487107	0.506512	0.535619
	550	0.336947	0.352575	0.363515	0.352706	0.365859	0.386371
	560	0.259458	0.27004	0.279254	0.270398	0.281793	0.297226
	570	0.166927	0.173602	0.178518	0.173276	0.17956	0.188611
	580	0.109006	0.115875	0.119131	0.11581	0.118903	0.125122
	590	0.072019	0.075666	0.077522	0.074917	0.07801	0.08348
	600	0.048773	0.050856	0.053559	0.051214	0.053689	0.056619
	610	0.035456	0.036856	0.037052	0.035814	0.037312	0.040438
	620	0.023279	0.024419	0.024354	0.023279	0.02507	0.025786
	630	0.015823	0.016344	0.017158	0.016442	0.016898	0.017744
	640	0.010321	0.010972	0.010809	0.011395	0.011298	0.012014
	650	0.007554	0.008074	0.008172	0.007488	0.007781	0.00954
	660	0.005405	0.006284	0.006316	0.005567	0.006154	0.005112
	670	0.00254	0.004298	0.003777	0.002995	0.004037	0.004428
	680	0.001074	0.003256	0.004233	0.002474	0.005307	0.004037
	690	0	0	0.003386	0.000847	0.00433	0.002474
	700	0	0.001791	0	0.000977	0.005698	0.002605
F	Wavelength	dsDNA			Ctrl
	450	0.033084	0.033084	0.031558	0.03054	0.029267	0.031049
	460	0.044537	0.04301	0.045046	0.042755	0.043264	0.04301
	470	0.068714	0.066169	0.066932	0.064642	0.064133	0.063624
	480	0.138446	0.143536	0.149135	0.134628	0.134883	0.140482
	490	0.338734	0.35095	0.358076	0.321683	0.334153	0.346369
	500	0.733712	0.755599	0.783339	0.70979	0.726586	0.768069
	510	0.991008	1.03554	1.06023	0.966322	0.982864	1.05081
	520	0.906515	0.935528	0.957923	0.879793	0.893536	0.957923
	530	0.671615	0.700119	0.710808	0.648202	0.664235	0.707754
	540	0.489905	0.513573	0.518663	0.479471	0.491432	0.522226
	550	0.349678	0.367238	0.371564	0.341534	0.35604	0.371819
	560	0.257041	0.271293	0.270275	0.247116	0.25755	0.271293
	570	0.165168	0.170003	0.175348	0.160078	0.159824	0.174075
	580	0.115032	0.118086	0.120122	0.109688	0.112487	0.119104
	590	0.076858	0.079403	0.083475	0.076603	0.076349	0.081693
	600	0.056498	0.05828	0.057516	0.05039	0.053699	0.055989
	610	0.036647	0.042501	0.038938	0.037156	0.037665	0.04021
	620	0.024941	0.029267	0.024686	0.021887	0.023159	0.026722
	630	0.017306	0.019087	0.015779	0.016797	0.01756	0.018578
	640	0.013234	0.01247	0.015524	0.013997	0.011961	0.013234
	650	0.007889	0.005853	0.014506	0.011198	0.009162	0.007635
	660	0.010943	0.009671	0.007889	0.015524	0	0.013234
	670	0.005599	0	0	0.003054	0.012216	0
	680	0	0	0.019087	0	0	0.007635
	690	0.016542	0.002545	0	0	0.006617	0.047336
	700	0.085002	0.062861	0	0.034866	0.039956	0.001018

## Sheet: FigureS2
A	Wavelength	Hybrid-G4			Ctrl
	510	0.76177	0.726249	0.824412	0.876799	0.893827	0.930781
	520	0.773035	0.789445	0.808394	0.958553	0.99313	1.04832
	530	0.57534	0.589047	0.604871	0.717425	0.739532	0.7829
	540	0.393664	0.40226	0.411213	0.487107	0.506512	0.535619
	550	0.286514	0.28977	0.298919	0.352706	0.365859	0.386371
	560	0.219411	0.223807	0.228756	0.270398	0.281793	0.297226
	570	0.140587	0.143192	0.147066	0.173276	0.17956	0.188611
	580	0.092824	0.096145	0.097936	0.11581	0.118903	0.125122
	590	0.060852	0.062219	0.063912	0.074917	0.07801	0.08348
	600	0.042196	0.043466	0.043856	0.051214	0.053689	0.056619
	610	0.028814	0.030182	0.031028	0.035814	0.037312	0.040438
	620	0.019991	0.019828	0.020251	0.023279	0.02507	0.025786
	630	0.013219	0.013154	0.014782	0.016442	0.016898	0.017744
	640	0.008433	0.008661	0.00827	0.011395	0.011298	0.012014
	650	0.006284	0.006577	0.006349	0.007488	0.007781	0.00954
	660	0.004591	0.003679	0.004167	0.005567	0.006154	0.005112
	670	0.002377	0.003451	0.00293	0.002995	0.004037	0.004428
	680	0.003647	0.00674	0.000619	0.002474	0.005307	0.004037
	690	0	0.000847	0	0.000847	0.00433	0.002474
	700	0.002572	0	0	0.000977	0.005698	0.002605
B	Wavelength	Hybrid-G4			Ctrl
	450	0.032451	0.030114	0.031153	0.031153	0.029855	0.031672
	460	0.043094	0.042835	0.042056	0.043614	0.044133	0.043873
	470	0.067238	0.068795	0.066459	0.06594	0.065421	0.064901
	480	0.141485	0.145379	0.143302	0.137331	0.137591	0.143302
	490	0.354621	0.363448	0.355659	0.328141	0.340862	0.353323
	500	0.78972	0.808671	0.808152	0.724039	0.741173	0.745327
	510	1.07035	1.1028	1.09865	0.985722	1.0026	1.01168
	520	0.967549	0.998442	1.00078	0.897456	0.911475	0.926272
	530	0.714953	0.734943	0.73053	0.661215	0.67757	0.687954
	540	0.530893	0.54621	0.543354	0.489097	0.501298	0.501558
	550	0.380322	0.391745	0.383178	0.34839	0.363188	0.357996
	560	0.272586	0.282451	0.277259	0.252077	0.262721	0.261163
	570	0.174714	0.179647	0.178349	0.163292	0.163032	0.167445
	580	0.121755	0.125389	0.127207	0.11189	0.114746	0.114746
	590	0.080997	0.080737	0.085151	0.078141	0.077882	0.076584
	600	0.054517	0.056334	0.056075	0.051402	0.054777	0.053998
	610	0.042575	0.041277	0.041018	0.037902	0.038422	0.035306
	620	0.027778	0.028557	0.024922	0.022326	0.023624	0.025441
	630	0.01947	0.018172	0.020509	0.017134	0.017913	0.023884
	640	0.012201	0.016874	0.014538	0.014278	0.012201	0.013499
	650	0.017134	0.009086	0.009605	0.011423	0.009346	0.008307
	660	0	0.009086	0.008567	0.015836	0	0.010384
	670	0.014019	0.004673	0.009605	0.003115	0.012461	0
	680	0.004673	0.040758	0.000779	0	0	0.033749
	690	0.036864	0.022586	0	0	0.00675	0.008048
	700	0.050623	0.110073	0.017913	0.035566	0.040758	0.020249
C	Ctrl	500pM	50nM	100nM	500nM	1μM	5μM	10μM
	1.00008	1.00905	1.01012	0.997218	0.963505	0.942155	0.795788	0.697269
	1.00089	1.01172	1.01377	1.00736	0.967308	0.934921	0.791354	0.699774
	0.999034	1.01952	1.0162	0.985967	0.978422	0.932301	0.790242	0.702486
D	Ctrl	500pM	50nM	100nM	500nM	1μM	5μM	10μM
	1	0.992797	0.989488	0.993967	0.961365	0.926252	0.709491	0.636297
	1	1.00184	0.997492	0.976113	0.966616	0.923919	0.702247	0.639333
	1	0.98389	0.987934	0.96227	0.960993	0.91372	0.696131	0.61661
E	Wavelength	Anti-parallel-G4			Ctrl
	510	0.839324	0.80618	0.805691	0.876799	0.893827	0.930781
	520	0.884092	0.916846	0.883506	0.958553	0.99313	1.04832
	530	0.657518	0.681904	0.660122	0.717425	0.739532	0.7829
	540	0.450739	0.464739	0.45126	0.487107	0.506512	0.535619
	550	0.323891	0.335157	0.326138	0.352706	0.365859	0.386371
	560	0.249821	0.257765	0.247802	0.270398	0.281793	0.297226
	570	0.159374	0.165006	0.159341	0.173276	0.17956	0.188611
	580	0.106792	0.110113	0.105847	0.11581	0.118903	0.125122
	590	0.069903	0.072084	0.069545	0.074917	0.07801	0.08348
	600	0.047568	0.049521	0.04721	0.051214	0.053689	0.056619
	610	0.033177	0.035196	0.032754	0.035814	0.037312	0.040438
	620	0.021782	0.023637	0.021586	0.023279	0.02507	0.025786
	630	0.01553	0.01514	0.014944	0.016442	0.016898	0.017744
	640	0.009735	0.010223	0.009735	0.011395	0.011298	0.012014
	650	0.007065	0.007195	0.008302	0.007488	0.007781	0.00954
	660	0.004558	0.004395	0.00534	0.005567	0.006154	0.005112
	670	0.006381	0.002149	0.00254	0.002995	0.004037	0.004428
	680	0.001042	0.002084	0.002605	0.002474	0.005307	0.004037
	690	0.005372	0.003093	0.000456	0.000847	0.00433	0.002474
	700	0.005535	0.002214	0	0.000977	0.005698	0.002605
F	Wavelength	Anti-parallel-G4			Ctrl
	450	0.032191	0.033229	0.030114	0.031153	0.029855	0.031672
	460	0.045171	0.044912	0.043094	0.043614	0.044133	0.043873
	470	0.069055	0.071911	0.069055	0.06594	0.065421	0.064901
	480	0.152129	0.154725	0.15135	0.137331	0.137591	0.143302
	490	0.36812	0.382399	0.37487	0.328141	0.340862	0.353323
	500	0.811007	0.84891	0.814123	0.724039	0.741173	0.745327
	510	1.10332	1.15161	1.11059	0.985722	1.0026	1.01168
	520	0.997664	1.03712	1.00571	0.897456	0.911475	0.926272
	530	0.746106	0.765057	0.746885	0.661215	0.67757	0.687954
	540	0.538422	0.566459	0.550623	0.489097	0.501298	0.501558
	550	0.392004	0.399792	0.394081	0.34839	0.363188	0.357996
	560	0.284528	0.295171	0.288941	0.252077	0.262721	0.261163
	570	0.176791	0.188993	0.179907	0.163292	0.163032	0.167445
	580	0.124091	0.127985	0.129543	0.11189	0.114746	0.114746
	590	0.08567	0.088525	0.086189	0.078141	0.077882	0.076584
	600	0.060748	0.05945	0.060748	0.051402	0.054777	0.053998
	610	0.041277	0.041796	0.0392	0.037902	0.038422	0.035306
	620	0.029335	0.030374	0.024663	0.022326	0.023624	0.025441
	630	0.017913	0.01999	0.016355	0.017134	0.017913	0.023884
	640	0.014278	0.016096	0.013499	0.014278	0.012201	0.013499
	650	0.011163	0.004413	0.011423	0.011423	0.009346	0.008307
	660	0.008048	0.010903	0.010125	0.015836	0	0.010384
	670	0.01298	0.004413	0.007788	0.003115	0.012461	0
	680	0.011682	0	0.038162	0	0	0.033749
	690	0	0.003115	0	0	0.00675	0.008048
	700	0.020768	0.036085	0.003375	0.035566	0.040758	0.020249
G	Ctrl	500pM	50nM	100nM	500nM	1μM	5μM	10μM
	0.993917	1.01046	0.994052	0.998215	0.988651	0.95731	0.838093	0.750982
	1.00183	0.991916	0.994455	1.00282	0.978017	0.951221	0.829669	0.751601
	1.00425	1.00926	1.00358	1.00623	0.980107	0.972173	0.834526	0.737824
H	Ctrl	500pM	50nM	100nM	500nM	1μM	5μM	10μM
	1	0.908688	0.906576	0.906089	0.880203	0.85476	0.6717	0.622186
	1	0.928518	0.936526	0.906912	0.884021	0.875318	0.691598	0.618565
	1	0.921549	0.916937	0.911071	0.86875	0.865681	0.667448	0.601905

## Sheet: FigureS3
B	Wavelength(nm)	Ctrl	G4-DNA		C	Wavelength(nm)	Ctrl	G4-DNA		D	Wavelength(nm)	Ctrl	G4-DNA		E	Wavelength(nm)	Ctrl	G4-DNA		F	Wavelength(nm)	Ctrl	G4-DNA		G	Wavelength(nm)	Ctrl	G4-DNA		H		Ctrl			ssMUT			dsDNA
	650	0.22807	0.175439			650	0.225806	0.096774			650	0.05	0.133333			650	0.141176	0.082353			650	0.222222	0.2			650	0.256098	0.170732			G4-Flame-1	1	1	1	0.950645	0.969854	0.946759	0.988108	0.989794	0.997989
	649	0.210526	0.175439			649	0.225806	0.096774			649	0.05	0.133333			649	0.141176	0.082353			649	0.222222	0.2			649	0.256098	0.182927			G4-Flame-2	1	1	1	0.927934	0.940227	0.926663	0.959533	0.958689	0.963557
	648	0.210526	0.175439			648	0.225806	0.096774			648	0.05	0.133333			648	0.141176	0.082353			648	0.222222	0.2			648	0.256098	0.182927			G4-Flame-3	1	1	1	0.937521	0.9468	0.94103	0.965812	0.968069	0.966287
	647	0.210526	0.175439			647	0.225806	0.107527			647	0.066667	0.133333			647	0.141176	0.082353			647	0.244444	0.222222			647	0.256098	0.182927			G4-Flame-4	1	1	1	0.944915	0.930857	0.940568	0.96829	0.955923	0.975129
	646	0.22807	0.175439			646	0.225806	0.11828			646	0.066667	0.15			646	0.152941	0.094118			646	0.244444	0.222222			646	0.256098	0.195122			G4-Flame-N	1	1	1	0.922277	0.925386	0.930461	0.974891	0.974035	0.975389
	645	0.22807	0.192982			645	0.236559	0.129032			645	0.066667	0.15			645	0.152941	0.094118			645	0.244444	0.244444			645	0.256098	0.195122			G4-Flame-C	1	1	1	0.94831	0.938392	0.95187	0.98115	0.962792	0.976447
	644	0.210526	0.192982			644	0.236559	0.129032			644	0.066667	0.166667			644	0.152941	0.094118			644	0.244444	0.222222			644	0.256098	0.195122			G4-Flame	1	1	1	0.773973	0.753311	0.751752	0.919474	0.930816	0.939224
	643	0.22807	0.210526			643	0.236559	0.129032			643	0.066667	0.166667			643	0.152941	0.094118			643	0.244444	0.222222			643	0.256098	0.195122
	642	0.210526	0.210526			642	0.225806	0.129032			642	0.05	0.15			642	0.141176	0.082353			642	0.244444	0.222222			642	0.243902	0.182927
	641	0.210526	0.192982			641	0.225806	0.129032			641	0.05	0.133333			641	0.141176	0.070588			641	0.222222	0.2			641	0.243902	0.182927		I		Ctrl			Parallel-G4			Hybrid-G4			Anti-parallel-G4
	640	0.192982	0.192982			640	0.225806	0.129032			640	0.05	0.133333			640	0.129412	0.070588			640	0.222222	0.2			640	0.243902	0.182927			G4-Flame-1	1	1	1	0.884382	0.884514	0.884156	0.947658	0.930741	0.941732	0.955234	0.957456	0.960181
	639	0.192982	0.192982			639	0.225806	0.129032			639	0.05	0.133333			639	0.141176	0.082353			639	0.222222	0.2			639	0.243902	0.182927			G4-Flame-2	1	1	1	0.856095	0.890263	0.868686	0.938426	0.954342	0.940883	0.96179	0.954233	0.954909
	638	0.192982	0.192982			638	0.225806	0.129032			638	0.05	0.133333			638	0.141176	0.070588			638	0.222222	0.2			638	0.243902	0.182927			G4-Flame-3	1	1	1	0.871696	0.885264	0.881517	0.936526	0.941455	0.936996	0.9672	0.965887	0.96493
	637	0.192982	0.192982			637	0.225806	0.129032			637	0.05	0.133333			637	0.141176	0.082353			637	0.222222	0.2			637	0.243902	0.182927			G4-Flame-4	1	1	1	0.82973	0.858539	0.851962	0.921709	0.945428	0.941354	0.940567	0.957458	0.955785
	636	0.192982	0.192982			636	0.225806	0.139785			636	0.05	0.133333			636	0.141176	0.082353			636	0.222222	0.2			636	0.243902	0.182927			G4-Flame-N	1	1	1	0.704286	0.704681	0.69759	0.898892	0.896561	0.896962	0.931671	0.919127	0.917707
	635	0.175439	0.210526			635	0.225806	0.139785			635	0.05	0.116667			635	0.141176	0.082353			635	0.244444	0.2			635	0.243902	0.182927			G4-Flame-C	1	1	1	0.58468	0.593659	0.591161	0.899603	0.91045	0.904931	0.927912	0.941708	0.928909
	634	0.175439	0.210526			634	0.236559	0.139785			634	0.05	0.133333			634	0.141176	0.082353			634	0.244444	0.2			634	0.256098	0.182927			G4-Flame	1	1	1	0.571001	0.558169	0.572091	0.694134	0.690641	0.695794	0.70536	0.718292	0.712734
	633	0.192982	0.210526			633	0.236559	0.150538			633	0.05	0.133333			633	0.141176	0.082353			633	0.266667	0.222222			633	0.256098	0.182927
	632	0.192982	0.210526			632	0.236559	0.150538			632	0.05	0.133333			632	0.141176	0.094118			632	0.266667	0.222222			632	0.256098	0.182927
	631	0.175439	0.210526			631	0.236559	0.150538			631	0.033333	0.133333			631	0.141176	0.082353			631	0.288889	0.222222			631	0.256098	0.182927
	630	0.175439	0.210526			630	0.225806	0.150538			630	0.033333	0.133333			630	0.141176	0.082353			630	0.266667	0.222222			630	0.256098	0.182927
	629	0.175439	0.210526			629	0.225806	0.150538			629	0.05	0.133333			629	0.141176	0.082353			629	0.266667	0.244444			629	0.256098	0.182927
	628	0.175439	0.210526			628	0.225806	0.16129			628	0.05	0.133333			628	0.141176	0.094118			628	0.266667	0.244444			628	0.256098	0.182927
	627	0.175439	0.210526			627	0.225806	0.150538			627	0.05	0.133333			627	0.141176	0.094118			627	0.266667	0.222222			627	0.256098	0.182927
	626	0.175439	0.210526			626	0.225806	0.16129			626	0.05	0.133333			626	0.141176	0.094118			626	0.266667	0.222222			626	0.256098	0.182927
	625	0.175439	0.210526			625	0.236559	0.16129			625	0.066667	0.133333			625	0.152941	0.105882			625	0.266667	0.244444			625	0.256098	0.195122
	624	0.175439	0.210526			624	0.236559	0.172043			624	0.066667	0.133333			624	0.152941	0.105882			624	0.266667	0.222222			624	0.256098	0.195122
	623	0.175439	0.210526			623	0.236559	0.16129			623	0.05	0.133333			623	0.141176	0.094118			623	0.266667	0.222222			623	0.256098	0.195122
	622	0.175439	0.210526			622	0.236559	0.172043			622	0.05	0.133333			622	0.141176	0.094118			622	0.288889	0.222222			622	0.268293	0.195122
	621	0.175439	0.210526			621	0.225806	0.16129			621	0.05	0.133333			621	0.141176	0.094118			621	0.288889	0.222222			621	0.268293	0.182927
	620	0.175439	0.210526			620	0.225806	0.16129			620	0.05	0.116667			620	0.141176	0.082353			620	0.288889	0.244444			620	0.268293	0.182927
	619	0.192982	0.210526			619	0.236559	0.172043			619	0.05	0.133333			619	0.141176	0.082353			619	0.288889	0.244444			619	0.268293	0.195122
	618	0.192982	0.210526			618	0.236559	0.182796			618	0.05	0.133333			618	0.141176	0.094118			618	0.288889	0.244444			618	0.268293	0.207317
	617	0.192982	0.210526			617	0.236559	0.182796			617	0.05	0.133333			617	0.141176	0.094118			617	0.288889	0.244444			617	0.268293	0.207317
	616	0.192982	0.210526			616	0.236559	0.182796			616	0.05	0.133333			616	0.141176	0.094118			616	0.288889	0.266667			616	0.268293	0.207317
	615	0.175439	0.210526			615	0.236559	0.182796			615	0.05	0.133333			615	0.141176	0.094118			615	0.266667	0.244444			615	0.268293	0.195122
	614	0.157895	0.192982			614	0.225806	0.172043			614	0.05	0.133333			614	0.141176	0.082353			614	0.266667	0.244444			614	0.256098	0.195122
	613	0.157895	0.210526			613	0.225806	0.172043			613	0.033333	0.133333			613	0.129412	0.082353			613	0.244444	0.222222			613	0.256098	0.182927
	612	0.140351	0.210526			612	0.215054	0.16129			612	0.05	0.133333			612	0.141176	0.082353			612	0.244444	0.222222			612	0.256098	0.170732
	611	0.140351	0.210526			611	0.225806	0.172043			611	0.066667	0.133333			611	0.141176	0.082353			611	0.266667	0.244444			611	0.268293	0.170732
	610	0.140351	0.22807			610	0.225806	0.172043			610	0.083333	0.133333			610	0.141176	0.082353			610	0.288889	0.244444			610	0.268293	0.182927
	609	0.140351	0.22807			609	0.236559	0.172043			609	0.083333	0.133333			609	0.141176	0.094118			609	0.288889	0.244444			609	0.268293	0.182927
	608	0.140351	0.22807			608	0.236559	0.182796			608	0.083333	0.133333			608	0.141176	0.094118			608	0.288889	0.244444			608	0.280488	0.182927
	607	0.140351	0.210526			607	0.236559	0.172043			607	0.083333	0.133333			607	0.141176	0.094118			607	0.288889	0.244444			607	0.268293	0.182927
	606	0.140351	0.210526			606	0.236559	0.172043			606	0.066667	0.116667			606	0.129412	0.094118			606	0.288889	0.244444			606	0.268293	0.182927
	605	0.140351	0.210526			605	0.225806	0.172043			605	0.066667	0.133333			605	0.129412	0.094118			605	0.288889	0.244444			605	0.268293	0.182927
	604	0.157895	0.210526			604	0.236559	0.182796			604	0.066667	0.133333			604	0.129412	0.094118			604	0.288889	0.266667			604	0.268293	0.195122
	603	0.157895	0.210526			603	0.236559	0.182796			603	0.066667	0.133333			603	0.141176	0.094118			603	0.288889	0.266667			603	0.268293	0.195122
	602	0.157895	0.22807			602	0.236559	0.182796			602	0.066667	0.133333			602	0.141176	0.094118			602	0.288889	0.266667			602	0.268293	0.195122
	601	0.140351	0.22807			601	0.236559	0.182796			601	0.066667	0.133333			601	0.141176	0.094118			601	0.288889	0.266667			601	0.268293	0.195122
	600	0.140351	0.245614			600	0.236559	0.193548			600	0.066667	0.133333			600	0.141176	0.094118			600	0.288889	0.266667			600	0.268293	0.195122
	599	0.140351	0.263158			599	0.236559	0.193548			599	0.066667	0.133333			599	0.141176	0.094118			599	0.288889	0.266667			599	0.268293	0.195122
	598	0.140351	0.245614			598	0.225806	0.193548			598	0.05	0.133333			598	0.129412	0.094118			598	0.288889	0.244444			598	0.268293	0.182927
	597	0.140351	0.22807			597	0.225806	0.193548			597	0.033333	0.116667			597	0.129412	0.094118			597	0.266667	0.244444			597	0.268293	0.182927
	596	0.140351	0.22807			596	0.225806	0.193548			596	0.05	0.116667			596	0.129412	0.094118			596	0.266667	0.266667			596	0.268293	0.182927
	595	0.157895	0.22807			595	0.225806	0.193548			595	0.05	0.133333			595	0.129412	0.094118			595	0.266667	0.266667			595	0.268293	0.195122
	594	0.157895	0.22807			594	0.236559	0.193548			594	0.05	0.133333			594	0.129412	0.105882			594	0.266667	0.288889			594	0.268293	0.195122
	593	0.157895	0.22807			593	0.225806	0.193548			593	0.05	0.133333			593	0.129412	0.105882			593	0.266667	0.288889			593	0.268293	0.195122
	592	0.157895	0.22807			592	0.225806	0.193548			592	0.05	0.133333			592	0.141176	0.094118			592	0.266667	0.288889			592	0.268293	0.195122
	591	0.140351	0.22807			591	0.225806	0.193548			591	0.05	0.15			591	0.141176	0.094118			591	0.266667	0.288889			591	0.280488	0.195122
	590	0.157895	0.22807			590	0.236559	0.204301			590	0.066667	0.15			590	0.141176	0.094118			590	0.266667	0.288889			590	0.280488	0.195122
	589	0.140351	0.22807			589	0.236559	0.204301			589	0.066667	0.15			589	0.129412	0.094118			589	0.266667	0.288889			589	0.268293	0.195122
	588	0.140351	0.22807			588	0.236559	0.204301			588	0.066667	0.15			588	0.129412	0.094118			588	0.288889	0.288889			588	0.268293	0.182927
	587	0.157895	0.210526			587	0.236559	0.204301			587	0.05	0.15			587	0.129412	0.094118			587	0.288889	0.266667			587	0.268293	0.182927
	586	0.157895	0.210526			586	0.236559	0.204301			586	0.05	0.15			586	0.129412	0.094118			586	0.288889	0.266667			586	0.268293	0.182927
	585	0.157895	0.210526			585	0.236559	0.215054			585	0.05	0.15			585	0.129412	0.094118			585	0.288889	0.266667			585	0.280488	0.182927
	584	0.157895	0.210526			584	0.236559	0.215054			584	0.033333	0.133333			584	0.129412	0.094118			584	0.288889	0.266667			584	0.280488	0.182927
	583	0.140351	0.192982			583	0.225806	0.204301			583	0.033333	0.133333			583	0.129412	0.094118			583	0.266667	0.288889			583	0.280488	0.182927
	582	0.140351	0.192982			582	0.225806	0.204301			582	0.033333	0.133333			582	0.129412	0.105882			582	0.266667	0.288889			582	0.280488	0.195122
	581	0.140351	0.210526			581	0.225806	0.204301			581	0.033333	0.133333			581	0.129412	0.105882			581	0.266667	0.288889			581	0.280488	0.195122
	580	0.140351	0.210526			580	0.236559	0.204301			580	0.033333	0.133333			580	0.117647	0.105882			580	0.266667	0.288889			580	0.280488	0.195122
	579	0.140351	0.210526			579	0.236559	0.204301			579	0.05	0.133333			579	0.117647	0.105882			579	0.266667	0.288889			579	0.280488	0.195122
	578	0.140351	0.22807			578	0.236559	0.204301			578	0.05	0.133333			578	0.129412	0.105882			578	0.288889	0.288889			578	0.280488	0.207317
	577	0.157895	0.22807			577	0.236559	0.204301			577	0.05	0.133333			577	0.129412	0.105882			577	0.288889	0.288889			577	0.280488	0.207317
	576	0.157895	0.22807			576	0.236559	0.215054			576	0.066667	0.15			576	0.129412	0.105882			576	0.288889	0.288889			576	0.280488	0.207317
	575	0.157895	0.22807			575	0.236559	0.215054			575	0.066667	0.15			575	0.129412	0.105882			575	0.288889	0.288889			575	0.292683	0.207317
	574	0.157895	0.22807			574	0.236559	0.215054			574	0.066667	0.15			574	0.129412	0.105882			574	0.288889	0.311111			574	0.292683	0.207317
	573	0.157895	0.22807			573	0.236559	0.215054			573	0.066667	0.15			573	0.129412	0.105882			573	0.288889	0.311111			573	0.292683	0.207317
	572	0.157895	0.22807			572	0.247312	0.204301			572	0.066667	0.15			572	0.129412	0.105882			572	0.288889	0.288889			572	0.292683	0.207317
	571	0.175439	0.22807			571	0.247312	0.204301			571	0.066667	0.15			571	0.129412	0.105882			571	0.288889	0.288889			571	0.292683	0.219512
	570	0.157895	0.22807			570	0.247312	0.215054			570	0.066667	0.15			570	0.129412	0.105882			570	0.288889	0.288889			570	0.292683	0.219512
	569	0.157895	0.22807			569	0.247312	0.215054			569	0.066667	0.15			569	0.129412	0.105882			569	0.288889	0.288889			569	0.292683	0.219512
	568	0.157895	0.210526			568	0.236559	0.215054			568	0.066667	0.133333			568	0.117647	0.105882			568	0.311111	0.288889			568	0.280488	0.207317
	567	0.140351	0.210526			567	0.225806	0.215054			567	0.066667	0.133333			567	0.117647	0.105882			567	0.288889	0.288889			567	0.280488	0.207317
	566	0.140351	0.192982			566	0.225806	0.215054			566	0.066667	0.116667			566	0.117647	0.094118			566	0.288889	0.288889			566	0.280488	0.207317
	565	0.140351	0.192982			565	0.225806	0.225806			565	0.066667	0.116667			565	0.117647	0.094118			565	0.288889	0.266667			565	0.280488	0.207317
	564	0.122807	0.210526			564	0.225806	0.225806			564	0.066667	0.116667			564	0.129412	0.094118			564	0.288889	0.266667			564	0.280488	0.207317
	563	0.140351	0.210526			563	0.236559	0.225806			563	0.066667	0.116667			563	0.129412	0.094118			563	0.288889	0.288889			563	0.292683	0.207317
	562	0.140351	0.210526			562	0.236559	0.236559			562	0.066667	0.133333			562	0.129412	0.094118			562	0.288889	0.288889			562	0.292683	0.219512
	561	0.157895	0.22807			561	0.236559	0.236559			561	0.066667	0.133333			561	0.129412	0.105882			561	0.288889	0.288889			561	0.304878	0.219512
	560	0.157895	0.22807			560	0.247312	0.236559			560	0.083333	0.133333			560	0.141176	0.105882			560	0.311111	0.311111			560	0.304878	0.219512
	559	0.157895	0.22807			559	0.247312	0.236559			559	0.083333	0.15			559	0.141176	0.105882			559	0.311111	0.333333			559	0.304878	0.231707
	558	0.157895	0.22807			558	0.236559	0.225806			558	0.083333	0.133333			558	0.129412	0.094118			558	0.311111	0.311111			558	0.304878	0.219512
	557	0.157895	0.22807			557	0.236559	0.225806			557	0.083333	0.133333			557	0.129412	0.105882			557	0.288889	0.311111			557	0.304878	0.219512
	556	0.157895	0.22807			556	0.225806	0.225806			556	0.083333	0.133333			556	0.117647	0.094118			556	0.288889	0.311111			556	0.292683	0.219512
	555	0.157895	0.22807			555	0.225806	0.225806			555	0.083333	0.116667			555	0.129412	0.105882			555	0.288889	0.311111			555	0.292683	0.219512
	554	0.157895	0.22807			554	0.225806	0.225806			554	0.083333	0.133333			554	0.129412	0.105882			554	0.288889	0.311111			554	0.292683	0.219512
	553	0.157895	0.210526			553	0.236559	0.225806			553	0.083333	0.133333			553	0.129412	0.105882			553	0.288889	0.311111			553	0.292683	0.219512
	552	0.157895	0.210526			552	0.236559	0.236559			552	0.083333	0.133333			552	0.141176	0.105882			552	0.288889	0.333333			552	0.304878	0.219512
	551	0.157895	0.210526			551	0.236559	0.236559			551	0.083333	0.133333			551	0.141176	0.105882			551	0.288889	0.333333			551	0.304878	0.219512
	550	0.157895	0.210526			550	0.247312	0.247312			550	0.083333	0.133333			550	0.129412	0.105882			550	0.311111	0.333333			550	0.304878	0.219512
	549	0.157895	0.210526			549	0.247312	0.247312			549	0.083333	0.133333			549	0.129412	0.105882			549	0.311111	0.333333			549	0.317073	0.231707
	548	0.157895	0.210526			548	0.236559	0.247312			548	0.083333	0.133333			548	0.129412	0.105882			548	0.311111	0.333333			548	0.317073	0.231707
	547	0.157895	0.210526			547	0.236559	0.247312			547	0.083333	0.133333			547	0.129412	0.105882			547	0.311111	0.333333			547	0.317073	0.231707
	546	0.157895	0.22807			546	0.236559	0.247312			546	0.083333	0.133333			546	0.129412	0.105882			546	0.311111	0.333333			546	0.317073	0.231707
	545	0.157895	0.22807			545	0.236559	0.247312			545	0.083333	0.133333			545	0.129412	0.105882			545	0.311111	0.333333			545	0.317073	0.231707
	544	0.157895	0.22807			544	0.225806	0.236559			544	0.083333	0.133333			544	0.129412	0.105882			544	0.288889	0.311111			544	0.317073	0.231707
	543	0.140351	0.210526			543	0.225806	0.236559			543	0.083333	0.133333			543	0.129412	0.105882			543	0.288889	0.311111			543	0.304878	0.219512
	542	0.140351	0.210526			542	0.225806	0.225806			542	0.083333	0.133333			542	0.129412	0.105882			542	0.288889	0.311111			542	0.304878	0.219512
	541	0.140351	0.210526			541	0.225806	0.225806			541	0.083333	0.133333			541	0.117647	0.105882			541	0.288889	0.333333			541	0.304878	0.219512
	540	0.140351	0.210526			540	0.225806	0.225806			540	0.083333	0.133333			540	0.129412	0.117647			540	0.288889	0.333333			540	0.304878	0.231707
	539	0.140351	0.210526			539	0.225806	0.225806			539	0.083333	0.133333			539	0.117647	0.105882			539	0.288889	0.333333			539	0.304878	0.231707
	538	0.140351	0.210526			538	0.225806	0.225806			538	0.083333	0.133333			538	0.129412	0.105882			538	0.311111	0.311111			538	0.317073	0.231707
	537	0.157895	0.210526			537	0.225806	0.225806			537	0.083333	0.133333			537	0.129412	0.105882			537	0.311111	0.333333			537	0.317073	0.231707
	536	0.140351	0.210526			536	0.225806	0.225806			536	0.083333	0.133333			536	0.117647	0.105882			536	0.311111	0.333333			536	0.329268	0.231707
	535	0.140351	0.210526			535	0.225806	0.225806			535	0.1	0.133333			535	0.117647	0.105882			535	0.333333	0.333333			535	0.329268	0.231707
	534	0.140351	0.22807			534	0.225806	0.236559			534	0.1	0.116667			534	0.117647	0.105882			534	0.333333	0.333333			534	0.329268	0.231707
	533	0.140351	0.22807			533	0.236559	0.236559			533	0.1	0.116667			533	0.129412	0.105882			533	0.333333	0.333333			533	0.329268	0.231707
	532	0.140351	0.210526			532	0.236559	0.236559			532	0.1	0.116667			532	0.129412	0.117647			532	0.355556	0.333333			532	0.329268	0.231707
	531	0.157895	0.210526			531	0.236559	0.236559			531	0.083333	0.116667			531	0.129412	0.117647			531	0.355556	0.333333			531	0.329268	0.231707
	530	0.157895	0.210526			530	0.236559	0.236559			530	0.1	0.116667			530	0.129412	0.117647			530	0.355556	0.333333			530	0.329268	0.231707
	529	0.157895	0.210526			529	0.236559	0.236559			529	0.1	0.116667			529	0.129412	0.105882			529	0.355556	0.333333			529	0.329268	0.231707
	528	0.157895	0.210526			528	0.236559	0.236559			528	0.1	0.116667			528	0.129412	0.105882			528	0.355556	0.333333			528	0.329268	0.243902
	527	0.175439	0.22807			527	0.236559	0.236559			527	0.1	0.133333			527	0.141176	0.117647			527	0.355556	0.333333			527	0.341463	0.243902
	526	0.175439	0.22807			526	0.247312	0.247312			526	0.116667	0.133333			526	0.141176	0.117647			526	0.355556	0.355556			526	0.341463	0.256098
	525	0.175439	0.22807			525	0.247312	0.247312			525	0.116667	0.15			525	0.141176	0.117647			525	0.355556	0.355556			525	0.341463	0.243902
	524	0.175439	0.22807			524	0.247312	0.247312			524	0.116667	0.133333			524	0.141176	0.117647			524	0.355556	0.355556			524	0.341463	0.256098
	523	0.175439	0.22807			523	0.247312	0.247312			523	0.116667	0.15			523	0.152941	0.129412			523	0.355556	0.355556			523	0.353659	0.256098
	522	0.175439	0.22807			522	0.258065	0.258065			522	0.116667	0.15			522	0.152941	0.129412			522	0.355556	0.377778			522	0.353659	0.256098
	521	0.157895	0.22807			521	0.258065	0.247312			521	0.116667	0.15			521	0.141176	0.129412			521	0.355556	0.355556			521	0.341463	0.256098
	520	0.157895	0.22807			520	0.258065	0.258065			520	0.133333	0.15			520	0.141176	0.129412			520	0.355556	0.355556			520	0.353659	0.256098
	519	0.175439	0.245614			519	0.268817	0.258065			519	0.133333	0.15			519	0.141176	0.129412			519	0.355556	0.355556			519	0.353659	0.268293
	518	0.175439	0.245614			518	0.268817	0.258065			518	0.15	0.166667			518	0.152941	0.141176			518	0.355556	0.377778			518	0.365854	0.268293
	517	0.175439	0.263158			517	0.268817	0.258065			517	0.15	0.166667			517	0.152941	0.141176			517	0.355556	0.377778			517	0.365854	0.268293
	516	0.175439	0.263158			516	0.268817	0.258065			516	0.166667	0.166667			516	0.152941	0.141176			516	0.355556	0.4			516	0.378049	0.268293
	515	0.192982	0.263158			515	0.268817	0.258065			515	0.166667	0.183333			515	0.164706	0.152941			515	0.355556	0.4			515	0.378049	0.268293
	514	0.192982	0.263158			514	0.27957	0.258065			514	0.183333	0.2			514	0.176471	0.152941			514	0.355556	0.4			514	0.390244	0.268293
	513	0.210526	0.263158			513	0.290323	0.258065			513	0.2	0.216667			513	0.188235	0.164706			513	0.377778	0.422222			513	0.390244	0.280488
	512	0.210526	0.263158			512	0.290323	0.268817			512	0.216667	0.233333			512	0.2	0.164706			512	0.377778	0.422222			512	0.402439	0.292683
	511	0.210526	0.263158			511	0.301075	0.268817			511	0.216667	0.233333			511	0.211765	0.176471			511	0.4	0.422222			511	0.414634	0.304878
	510	0.210526	0.263158			510	0.311828	0.27957			510	0.233333	0.25			510	0.211765	0.176471			510	0.4	0.444444			510	0.426829	0.317073
	509	0.22807	0.280702			509	0.322581	0.290323			509	0.25	0.266667			509	0.223529	0.188235			509	0.4	0.444444			509	0.426829	0.317073
	508	0.22807	0.280702			508	0.322581	0.290323			508	0.25	0.283333			508	0.235294	0.188235			508	0.4	0.466667			508	0.439024	0.329268
	507	0.245614	0.280702			507	0.322581	0.301075			507	0.266667	0.3			507	0.235294	0.188235			507	0.4	0.466667			507	0.45122	0.329268
	506	0.263158	0.298246			506	0.333333	0.301075			506	0.283333	0.316667			506	0.247059	0.188235			506	0.4	0.466667			506	0.45122	0.329268
	505	0.263158	0.298246			505	0.333333	0.311828			505	0.3	0.333333			505	0.247059	0.2			505	0.422222	0.466667			505	0.463415	0.341463
	504	0.280702	0.298246			504	0.344086	0.311828			504	0.333333	0.35			504	0.270588	0.2			504	0.444444	0.488889			504	0.47561	0.353659
	503	0.298246	0.298246			503	0.354839	0.322581			503	0.35	0.35			503	0.282353	0.211765			503	0.444444	0.488889			503	0.487805	0.365854
	502	0.298246	0.315789			502	0.365591	0.322581			502	0.366667	0.366667			502	0.282353	0.223529			502	0.466667	0.511111			502	0.5	0.365854
	501	0.315789	0.315789			501	0.365591	0.333333			501	0.383333	0.366667			501	0.294118	0.223529			501	0.488889	0.511111			501	0.512195	0.365854
	500	0.315789	0.315789			500	0.376344	0.333333			500	0.4	0.383333			500	0.294118	0.235294			500	0.488889	0.511111			500	0.512195	0.378049
	499	0.315789	0.315789			499	0.387097	0.344086			499	0.416667	0.383333			499	0.294118	0.235294			499	0.466667	0.511111			499	0.512195	0.365854
	498	0.333333	0.315789			498	0.387097	0.344086			498	0.416667	0.4			498	0.294118	0.235294			498	0.466667	0.511111			498	0.512195	0.365854
	497	0.333333	0.333333			497	0.397849	0.344086			497	0.416667	0.4			497	0.294118	0.235294			497	0.466667	0.511111			497	0.512195	0.365854
	496	0.333333	0.333333			496	0.397849	0.344086			496	0.416667	0.416667			496	0.294118	0.235294			496	0.444444	0.511111			496	0.512195	0.365854
	495	0.333333	0.333333			495	0.408602	0.354839			495	0.416667	0.416667			495	0.294118	0.235294			495	0.444444	0.511111			495	0.512195	0.365854
	494	0.350877	0.333333			494	0.419355	0.354839			494	0.433333	0.416667			494	0.294118	0.235294			494	0.444444	0.511111			494	0.512195	0.365854
	493	0.350877	0.350877			493	0.419355	0.354839			493	0.45	0.416667			493	0.305882	0.235294			493	0.466667	0.511111			493	0.512195	0.365854
	492	0.350877	0.350877			492	0.419355	0.365591			492	0.45	0.416667			492	0.294118	0.235294			492	0.466667	0.511111			492	0.512195	0.365854
	491	0.350877	0.350877			491	0.430108	0.365591			491	0.45	0.416667			491	0.294118	0.235294			491	0.466667	0.511111			491	0.512195	0.365854
	490	0.350877	0.350877			490	0.430108	0.376344			490	0.45	0.416667			490	0.294118	0.223529			490	0.488889	0.511111			490	0.512195	0.365854
	489	0.368421	0.350877			489	0.430108	0.376344			489	0.45	0.416667			489	0.294118	0.223529			489	0.466667	0.511111			489	0.5	0.365854
	488	0.368421	0.350877			488	0.430108	0.376344			488	0.45	0.433333			488	0.294118	0.223529			488	0.466667	0.511111			488	0.5	0.365854
	487	0.368421	0.350877			487	0.430108	0.376344			487	0.433333	0.433333			487	0.294118	0.223529			487	0.466667	0.488889			487	0.5	0.365854
	486	0.368421	0.350877			486	0.430108	0.376344			486	0.433333	0.416667			486	0.282353	0.223529			486	0.444444	0.488889			486	0.5	0.365854
	485	0.368421	0.350877			485	0.430108	0.387097			485	0.433333	0.416667			485	0.282353	0.223529			485	0.444444	0.488889			485	0.487805	0.365854
	484	0.368421	0.350877			484	0.44086	0.387097			484	0.416667	0.416667			484	0.270588	0.223529			484	0.444444	0.488889			484	0.487805	0.353659
	483	0.368421	0.368421			483	0.44086	0.397849			483	0.416667	0.416667			483	0.282353	0.223529			483	0.466667	0.511111			483	0.5	0.365854
	482	0.368421	0.368421			482	0.44086	0.397849			482	0.416667	0.416667			482	0.282353	0.223529			482	0.466667	0.511111			482	0.5	0.365854
	481	0.368421	0.385965			481	0.451613	0.397849			481	0.416667	0.416667			481	0.282353	0.235294			481	0.466667	0.533333			481	0.5	0.365854
	480	0.368421	0.385965			480	0.451613	0.408602			480	0.416667	0.416667			480	0.282353	0.235294			480	0.466667	0.533333			480	0.512195	0.365854
	479	0.385965	0.385965			479	0.44086	0.408602			479	0.416667	0.416667			479	0.282353	0.235294			479	0.466667	0.533333			479	0.512195	0.378049
	478	0.385965	0.403509			478	0.44086	0.408602			478	0.416667	0.416667			478	0.282353	0.235294			478	0.466667	0.511111			478	0.512195	0.378049
	477	0.385965	0.385965			477	0.44086	0.408602			477	0.416667	0.416667			477	0.282353	0.235294			477	0.466667	0.511111			477	0.512195	0.378049
	476	0.368421	0.385965			476	0.44086	0.408602			476	0.416667	0.416667			476	0.282353	0.235294			476	0.466667	0.511111			476	0.512195	0.378049
	475	0.385965	0.403509			475	0.44086	0.419355			475	0.416667	0.416667			475	0.282353	0.247059			475	0.466667	0.511111			475	0.512195	0.378049
	474	0.385965	0.403509			474	0.451613	0.419355			474	0.416667	0.416667			474	0.282353	0.247059			474	0.488889	0.533333			474	0.512195	0.378049
	473	0.403509	0.421053			473	0.462366	0.430108			473	0.433333	0.433333			473	0.294118	0.258824			473	0.511111	0.533333			473	0.52439	0.378049
	472	0.403509	0.438596			472	0.462366	0.430108			472	0.433333	0.433333			472	0.294118	0.258824			472	0.511111	0.555556			472	0.52439	0.390244
	471	0.403509	0.438596			471	0.462366	0.44086			471	0.433333	0.433333			471	0.294118	0.258824			471	0.511111	0.555556			471	0.52439	0.390244
	470	0.403509	0.438596			470	0.462366	0.44086			470	0.433333	0.433333			470	0.294118	0.258824			470	0.511111	0.555556			470	0.52439	0.390244
	469	0.421053	0.438596			469	0.462366	0.451613			469	0.433333	0.45			469	0.294118	0.258824			469	0.511111	0.555556			469	0.536585	0.390244
	468	0.403509	0.438596			468	0.462366	0.451613			468	0.416667	0.45			468	0.294118	0.258824			468	0.511111	0.555556			468	0.536585	0.390244
	467	0.403509	0.421053			467	0.462366	0.451613			467	0.416667	0.433333			467	0.294118	0.258824			467	0.511111	0.555556			467	0.536585	0.390244
	466	0.421053	0.421053			466	0.462366	0.462366			466	0.416667	0.45			466	0.294118	0.258824			466	0.511111	0.555556			466	0.536585	0.390244
	465	0.421053	0.438596			465	0.473118	0.462366			465	0.433333	0.45			465	0.294118	0.270588			465	0.511111	0.577778			465	0.536585	0.390244
	464	0.421053	0.438596			464	0.473118	0.462366			464	0.433333	0.45			464	0.294118	0.282353			464	0.511111	0.577778			464	0.536585	0.402439
	463	0.421053	0.45614			463	0.483871	0.462366			463	0.433333	0.466667			463	0.294118	0.282353			463	0.533333	0.577778			463	0.536585	0.402439
	462	0.421053	0.473684			462	0.494624	0.462366			462	0.45	0.466667			462	0.305882	0.294118			462	0.533333	0.577778			462	0.54878	0.414634
	461	0.438596	0.491228			461	0.494624	0.473118			461	0.45	0.483333			461	0.305882	0.294118			461	0.533333	0.6			461	0.54878	0.414634
	460	0.438596	0.491228			460	0.505376	0.483871			460	0.45	0.483333			460	0.317647	0.305882			460	0.555556	0.6			460	0.54878	0.426829
	459	0.438596	0.508772			459	0.505376	0.483871			459	0.45	0.5			459	0.317647	0.305882			459	0.555556	0.6			459	0.54878	0.426829
	458	0.45614	0.508772			458	0.505376	0.494624			458	0.45	0.5			458	0.317647	0.317647			458	0.577778	0.6			458	0.54878	0.426829
	457	0.45614	0.508772			457	0.505376	0.494624			457	0.45	0.5			457	0.329412	0.317647			457	0.577778	0.6			457	0.560976	0.426829
	456	0.473684	0.508772			456	0.505376	0.505376			456	0.45	0.5			456	0.329412	0.317647			456	0.577778	0.6			456	0.560976	0.426829
	455	0.491228	0.508772			455	0.505376	0.505376			455	0.45	0.516667			455	0.341176	0.329412			455	0.577778	0.6			455	0.573171	0.426829
	454	0.491228	0.526316			454	0.516129	0.505376			454	0.45	0.533333			454	0.341176	0.329412			454	0.577778	0.6			454	0.573171	0.426829
	453	0.491228	0.526316			453	0.526882	0.516129			453	0.466667	0.55			453	0.352941	0.341176			453	0.577778	0.622222			453	0.573171	0.426829
	452	0.491228	0.54386			452	0.526882	0.526882			452	0.483333	0.55			452	0.364706	0.352941			452	0.577778	0.622222			452	0.585366	0.439024
	451	0.508772	0.561404			451	0.548387	0.548387			451	0.5	0.566667			451	0.376471	0.364706			451	0.577778	0.644444			451	0.585366	0.439024
	450	0.526316	0.578947			450	0.55914	0.55914			450	0.516667	0.583333			450	0.388235	0.376471			450	0.577778	0.644444			450	0.597561	0.45122
	449	0.526316	0.614035			449	0.569892	0.580645			449	0.533333	0.6			449	0.4	0.388235			449	0.6	0.666667			449	0.609756	0.463415
	448	0.54386	0.614035			448	0.580645	0.602151			448	0.55	0.6			448	0.411765	0.411765			448	0.622222	0.688889			448	0.621951	0.47561
	447	0.561404	0.631579			447	0.591398	0.612903			447	0.566667	0.633333			447	0.423529	0.423529			447	0.622222	0.688889			447	0.634146	0.5
	446	0.578947	0.649123			446	0.612903	0.623656			446	0.583333	0.65			446	0.435294	0.447059			446	0.644444	0.711111			446	0.646341	0.5
	445	0.596491	0.684211			445	0.623656	0.645161			445	0.6	0.683333			445	0.458824	0.470588			445	0.666667	0.733333			445	0.658537	0.52439
	444	0.614035	0.701754			444	0.645161	0.655914			444	0.616667	0.7			444	0.482353	0.494118			444	0.688889	0.733333			444	0.670732	0.52439
	443	0.631579	0.719298			443	0.666667	0.666667			443	0.633333	0.716667			443	0.505882	0.517647			443	0.688889	0.755556			443	0.670732	0.536585
	442	0.649123	0.736842			442	0.677419	0.688172			442	0.666667	0.75			442	0.529412	0.529412			442	0.711111	0.777778			442	0.682927	0.54878
	441	0.666667	0.754386			441	0.688172	0.709677			441	0.666667	0.766667			441	0.541176	0.552941			441	0.711111	0.8			441	0.695122	0.560976
	440	0.684211	0.77193			440	0.709677	0.72043			440	0.683333	0.783333			440	0.564706	0.576471			440	0.711111	0.8			440	0.719512	0.585366
	439	0.701754	0.789474			439	0.72043	0.741935			439	0.7	0.8			439	0.588235	0.6			439	0.733333	0.822222			439	0.731707	0.597561
	438	0.719298	0.807018			438	0.741935	0.752688			438	0.716667	0.833333			438	0.6	0.623529			438	0.733333	0.844444			438	0.743902	0.609756
	437	0.736842	0.824561			437	0.752688	0.774194			437	0.733333	0.85			437	0.623529	0.635294			437	0.755556	0.866667			437	0.756098	0.621951
	436	0.754386	0.842105			436	0.774194	0.795699			436	0.75	0.883333			436	0.647059	0.658824			436	0.755556	0.866667			436	0.768293	0.634146
	435	0.77193	0.859649			435	0.784946	0.806452			435	0.766667	0.9			435	0.670588	0.682353			435	0.777778	0.888889			435	0.792683	0.646341
	434	0.789474	0.877193			434	0.795699	0.827957			434	0.783333	0.916667			434	0.682353	0.705882			434	0.8	0.888889			434	0.804878	0.658537
	433	0.807018	0.894737			433	0.806452	0.83871			433	0.8	0.933333			433	0.705882	0.729412			433	0.822222	0.888889			433	0.817073	0.670732
	432	0.824561	0.912281			432	0.827957	0.860215			432	0.833333	0.95			432	0.729412	0.741176			432	0.844444	0.911111			432	0.829268	0.682927
	431	0.842105	0.929825			431	0.83871	0.870968			431	0.85	0.966667			431	0.764706	0.776471			431	0.866667	0.933333			431	0.853659	0.707317
	430	0.859649	0.947368			430	0.860215	0.892473			430	0.866667	1			430	0.788235	0.788235			430	0.866667	0.955556			430	0.865854	0.719512
	429	0.894737	0.982456			429	0.88172	0.913978			429	0.883333	1			429	0.811765	0.811765			429	0.888889	0.977778			429	0.878049	0.731707
	428	0.912281	1			428	0.892473	0.924731			428	0.9	1.01667			428	0.823529	0.835294			428	0.888889	1			428	0.890244	0.743902
	427	0.929825	1.01754			427	0.903226	0.935484			427	0.916667	1.03333			427	0.847059	0.847059			427	0.888889	1			427	0.902439	0.743902
	426	0.947368	1.03509			426	0.913978	0.946237			426	0.916667	1.06667			426	0.858824	0.870588			426	0.888889	1			426	0.914634	0.756098
	425	0.947368	1.05263			425	0.935484	0.956989			425	0.933333	1.08333			425	0.882353	0.882353			425	0.911111	1.02222			425	0.926829	0.768293
	424	0.947368	1.05263			424	0.935484	0.967742			424	0.95	1.1			424	0.894118	0.894118			424	0.911111	1.02222			424	0.926829	0.768293
	423	0.947368	1.05263			423	0.946237	0.967742			423	0.95	1.1			423	0.905882	0.905882			423	0.911111	1.04444			423	0.926829	0.780488
	422	0.947368	1.05263			422	0.956989	0.978495			422	0.95	1.1			422	0.917647	0.917647			422	0.933333	1.04444			422	0.939024	0.792683
	421	0.964912	1.05263			421	0.967742	0.989247			421	0.966667	1.11667			421	0.929412	0.929412			421	0.933333	1.06667			421	0.939024	0.804878
	420	0.964912	1.05263			420	0.978495	1			420	0.966667	1.11667			420	0.941176	0.941176			420	0.933333	1.06667			420	0.95122	0.804878
	419	0.964912	1.05263			419	0.978495	1			419	0.966667	1.11667			419	0.952941	0.941176			419	0.933333	1.06667			419	0.95122	0.817073
	418	0.982456	1.07018			418	0.967742	1			418	0.983333	1.11667			418	0.952941	0.952941			418	0.933333	1.06667			418	0.963415	0.817073
	417	0.982456	1.07018			417	0.978495	1.01075			417	0.983333	1.11667			417	0.964706	0.964706			417	0.955556	1.06667			417	0.963415	0.829268
	416	0.982456	1.08772			416	0.978495	1.01075			416	1	1.13333			416	0.976471	0.964706			416	0.955556	1.08889			416	0.97561	0.829268
	415	0.982456	1.08772			415	0.978495	1.01075			415	1	1.13333			415	0.988235	0.976471			415	0.955556	1.06667			415	0.987805	0.829268
	414	0.982456	1.08772			414	0.989247	1.02151			414	1.01667	1.13333			414	0.976471	0.976471			414	0.977778	1.08889			414	0.987805	0.829268
	413	0.982456	1.08772			413	0.989247	1.02151			413	1	1.13333			413	0.976471	0.976471			413	0.977778	1.08889			413	0.987805	0.829268
	412	0.982456	1.10526			412	0.989247	1.02151			412	1	1.13333			412	0.988235	0.988235			412	0.977778	1.08889			412	0.987805	0.841463
	411	1	1.10526			411	0.989247	1.03226			411	1	1.13333			411	0.988235	0.988235			411	1	1.08889			411	1	0.841463
	410	1	1.10526			410	1	1.03226			410	1	1.11667			410	1	0.988235			410	1	1.11111			410	1	0.853659
	409	1	1.10526			409	0.989247	1.02151			409	1	1.11667			409	1	0.988235			409	1	1.11111			409	1	0.853659
	408	1	1.08772			408	0.989247	1.02151			408	1	1.11667			408	1	0.988235			408	1	1.11111			408	1	0.841463
	407	1	1.08772			407	0.989247	1.02151			407	1	1.11667			407	1	0.988235			407	1	1.11111			407	1.01219	0.841463
	406	0.982456	1.08772			406	0.978495	1.01075			406	0.983333	1.1			406	1	0.988235			406	0.977778	1.08889			406	1.01219	0.841463
	405	0.964912	1.08772			405	0.967742	1			405	0.966667	1.08333			405	1	0.976471			405	0.977778	1.08889			405	1.01219	0.841463
	404	0.964912	1.08772			404	0.967742	1			404	0.95	1.08333			404	0.988235	0.976471			404	0.955556	1.08889			404	1	0.841463
	403	0.947368	1.07018			403	0.956989	0.989247			403	0.933333	1.06667			403	0.976471	0.976471			403	0.955556	1.08889			403	1	0.841463
	402	0.947368	1.07018			402	0.956989	0.989247			402	0.933333	1.05			402	0.976471	0.964706			402	0.955556	1.08889			402	1	0.841463
	401	0.929825	1.05263			401	0.946237	0.989247			401	0.933333	1.05			401	0.976471	0.964706			401	0.955556	1.06667			401	1	0.841463
	400	0.929825	1.05263			400	0.935484	0.978495			400	0.916667	1.03333			400	0.964706	0.952941			400	0.955556	1.06667			400	1	0.829268
	399	0.929825	1.03509			399	0.935484	0.967742			399	0.916667	1.01667			399	0.952941	0.941176			399	0.955556	1.06667			399	1	0.829268
	398	0.912281	1.03509			398	0.924731	0.956989			398	0.9	1			398	0.941176	0.929412			398	0.955556	1.06667			398	1	0.817073
	397	0.912281	1.01754			397	0.913978	0.946237			397	0.883333	0.983333			397	0.917647	0.917647			397	0.955556	1.06667			397	0.987805	0.817073
	396	0.912281	1			396	0.903226	0.924731			396	0.866667	0.966667			396	0.905882	0.894118			396	0.955556	1.06667			396	0.987805	0.804878
	395	0.877193	0.982456			395	0.892473	0.913978			395	0.85	0.95			395	0.894118	0.882353			395	0.933333	1.06667			395	0.97561	0.804878
	394	0.877193	0.964912			394	0.870968	0.903226			394	0.816667	0.933333			394	0.882353	0.858824			394	0.933333	1.06667			394	0.963415	0.792683
	393	0.842105	0.947368			393	0.860215	0.88172			393	0.8	0.9			393	0.870588	0.847059			393	0.933333	1.04444			393	0.963415	0.792683
	392	0.824561	0.947368			392	0.83871	0.88172			392	0.783333	0.9			392	0.858824	0.823529			392	0.911111	1.04444			392	0.95122	0.780488
	391	0.824561	0.929825			391	0.827957	0.870968			391	0.766667	0.883333			391	0.847059	0.823529			391	0.911111	1.04444			391	0.95122	0.768293
	390	0.807018	0.929825			390	0.827957	0.870968			390	0.75	0.883333			390	0.835294	0.811765			390	0.888889	1.02222			390	0.95122	0.768293
	389	0.807018	0.929825			389	0.817204	0.860215			389	0.733333	0.866667			389	0.811765	0.8			389	0.888889	1.02222			389	0.95122	0.756098
	388	0.789474	0.912281			388	0.795699	0.849462			388	0.716667	0.85			388	0.8	0.776471			388	0.888889	1.02222			388	0.939024	0.756098
	387	0.77193	0.894737			387	0.784946	0.83871			387	0.7	0.833333			387	0.776471	0.764706			387	0.888889	1			387	0.926829	0.743902
	386	0.77193	0.877193			386	0.774194	0.817204			386	0.683333	0.8			386	0.764706	0.752941			386	0.888889	1			386	0.926829	0.743902
	385	0.754386	0.859649			385	0.752688	0.806452			385	0.666667	0.783333			385	0.752941	0.729412			385	0.866667	1			385	0.926829	0.743902
	384	0.719298	0.859649			384	0.741935	0.784946			384	0.65	0.766667			384	0.741176	0.717647			384	0.866667	0.977778			384	0.914634	0.731707
	383	0.719298	0.842105			383	0.731183	0.774194			383	0.633333	0.733333			383	0.717647	0.705882			383	0.866667	0.977778			383	0.914634	0.731707
	382	0.701754	0.842105			382	0.72043	0.763441			382	0.616667	0.716667			382	0.705882	0.682353			382	0.866667	0.977778			382	0.914634	0.731707
	381	0.684211	0.842105			381	0.72043	0.752688			381	0.6	0.7			381	0.694118	0.670588			381	0.844444	0.977778			381	0.902439	0.719512
	380	0.684211	0.824561			380	0.698925	0.752688			380	0.583333	0.683333			380	0.670588	0.658824			380	0.844444	0.977778			380	0.902439	0.707317
	379	0.666667	0.824561			379	0.688172	0.731183			379	0.566667	0.666667			379	0.658824	0.635294			379	0.844444	0.977778			379	0.890244	0.695122
	378	0.649123	0.807018			378	0.677419	0.72043			378	0.55	0.65			378	0.635294	0.623529			378	0.822222	0.955556			378	0.878049	0.695122
	377	0.631579	0.789474			377	0.655914	0.709677			377	0.533333	0.633333			377	0.611765	0.6			377	0.8	0.955556			377	0.878049	0.682927
	376	0.631579	0.77193			376	0.645161	0.698925			376	0.516667	0.616667			376	0.6	0.588235			376	0.8	0.955556			376	0.865854	0.670732
	375	0.614035	0.77193			375	0.634409	0.688172			375	0.5	0.6			375	0.588235	0.576471			375	0.8	0.955556			375	0.865854	0.670732
	374	0.614035	0.754386			374	0.623656	0.677419			374	0.483333	0.583333			374	0.564706	0.564706			374	0.8	0.955556			374	0.865854	0.670732
	373	0.614035	0.736842			373	0.612903	0.666667			373	0.45	0.566667			373	0.552941	0.552941			373	0.8	0.977778			373	0.865854	0.670732
	372	0.596491	0.719298			372	0.602151	0.666667			372	0.433333	0.55			372	0.541176	0.541176			372	0.822222	0.977778			372	0.865854	0.670732
	371	0.578947	0.719298			371	0.591398	0.655914			371	0.416667	0.533333			371	0.529412	0.529412			371	0.822222	0.977778			371	0.865854	0.658537
	370	0.561404	0.719298			370	0.591398	0.645161			370	0.4	0.533333			370	0.517647	0.517647			370	0.822222	0.977778			370	0.853659	0.658537
	369	0.526316	0.701754			369	0.569892	0.634409			369	0.4	0.516667			369	0.505882	0.505882			369	0.8	0.977778			369	0.853659	0.646341
	368	0.508772	0.701754			368	0.55914	0.623656			368	0.383333	0.5			368	0.494118	0.482353			368	0.777778	0.955556			368	0.841463	0.646341
	367	0.508772	0.701754			367	0.55914	0.612903			367	0.383333	0.483333			367	0.470588	0.470588			367	0.777778	0.955556			367	0.841463	0.646341
	366	0.508772	0.684211			366	0.548387	0.602151			366	0.366667	0.45			366	0.458824	0.458824			366	0.777778	0.933333			366	0.841463	0.634146
	365	0.491228	0.666667			365	0.526882	0.591398			365	0.35	0.433333			365	0.447059	0.435294			365	0.755556	0.933333			365	0.829268	0.621951
	364	0.491228	0.666667			364	0.526882	0.580645			364	0.35	0.416667			364	0.435294	0.423529			364	0.755556	0.933333			364	0.829268	0.621951
	363	0.473684	0.649123			363	0.516129	0.569892			363	0.316667	0.4			363	0.411765	0.411765			363	0.755556	0.911111			363	0.829268	0.609756
	362	0.45614	0.649123			362	0.494624	0.55914			362	0.3	0.383333			362	0.4	0.388235			362	0.777778	0.911111			362	0.817073	0.609756
	361	0.45614	0.631579			361	0.483871	0.55914			361	0.283333	0.383333			361	0.388235	0.376471			361	0.777778	0.933333			361	0.817073	0.609756
	360	0.438596	0.631579			360	0.483871	0.548387			360	0.283333	0.366667			360	0.376471	0.376471			360	0.777778	0.933333			360	0.817073	0.609756
	359	0.438596	0.614035			359	0.473118	0.537634			359	0.266667	0.366667			359	0.364706	0.364706			359	0.777778	0.955556			359	0.817073	0.609756
	358	0.438596	0.614035			358	0.473118	0.537634			358	0.266667	0.366667			358	0.364706	0.364706			358	0.777778	0.955556			358	0.829268	0.621951
	357	0.438596	0.614035			357	0.462366	0.537634			357	0.266667	0.35			357	0.364706	0.352941			357	0.777778	0.977778			357	0.829268	0.621951
	356	0.438596	0.596491			356	0.462366	0.537634			356	0.25	0.35			356	0.352941	0.352941			356	0.755556	0.955556			356	0.829268	0.609756
	355	0.421053	0.596491			355	0.451613	0.526882			355	0.233333	0.333333			355	0.341176	0.341176			355	0.733333	0.955556			355	0.829268	0.609756
	354	0.403509	0.578947			354	0.44086	0.516129			354	0.216667	0.333333			354	0.317647	0.329412			354	0.733333	0.933333			354	0.829268	0.597561
	353	0.385965	0.578947			353	0.44086	0.505376			353	0.2	0.316667			353	0.305882	0.317647			353	0.711111	0.911111			353	0.817073	0.585366
	352	0.385965	0.561404			352	0.430108	0.494624			352	0.2	0.283333			352	0.294118	0.305882			352	0.711111	0.911111			352	0.817073	0.573171
	351	0.385965	0.561404			351	0.430108	0.505376			351	0.183333	0.283333			351	0.294118	0.305882			351	0.733333	0.911111			351	0.817073	0.585366
	350	0.403509	0.578947			350	0.430108	0.505376			350	0.2	0.266667			350	0.282353	0.305882			350	0.733333	0.911111			350	0.817073	0.585366
	349	0.403509	0.578947			349	0.430108	0.505376			349	0.2	0.266667			349	0.282353	0.305882			349	0.755556	0.933333			349	0.817073	0.597561
	348	0.403509	0.578947			348	0.430108	0.505376			348	0.2	0.283333			348	0.282353	0.294118			348	0.755556	0.955556			348	0.829268	0.597561
	347	0.385965	0.578947			347	0.419355	0.505376			347	0.2	0.283333			347	0.270588	0.294118			347	0.777778	0.955556			347	0.829268	0.609756
	346	0.385965	0.578947			346	0.408602	0.505376			346	0.183333	0.283333			346	0.258824	0.282353			346	0.777778	0.955556			346	0.829268	0.609756
	345	0.368421	0.561404			345	0.397849	0.494624			345	0.166667	0.283333			345	0.247059	0.270588			345	0.755556	0.955556			345	0.841463	0.597561
	344	0.350877	0.561404			344	0.397849	0.494624			344	0.166667	0.266667			344	0.235294	0.258824			344	0.755556	0.955556			344	0.841463	0.597561
	343	0.350877	0.561404			343	0.397849	0.494624			343	0.166667	0.266667			343	0.235294	0.258824			343	0.755556	0.955556			343	0.841463	0.597561
	342	0.350877	0.578947			342	0.397849	0.483871			342	0.166667	0.266667			342	0.235294	0.247059			342	0.755556	0.955556			342	0.829268	0.597561
	341	0.350877	0.578947			341	0.397849	0.494624			341	0.166667	0.25			341	0.235294	0.247059			341	0.777778	0.977778			341	0.829268	0.597561
	340	0.368421	0.578947			340	0.397849	0.494624			340	0.166667	0.266667			340	0.235294	0.247059			340	0.8	0.977778			340	0.841463	0.609756
	339	0.368421	0.578947			339	0.408602	0.494624			339	0.166667	0.266667			339	0.247059	0.258824			339	0.8	1			339	0.841463	0.609756
	338	0.385965	0.578947			338	0.397849	0.494624			338	0.15	0.283333			338	0.235294	0.258824			338	0.822222	1.02222			338	0.853659	0.621951
	337	0.403509	0.596491			337	0.397849	0.505376			337	0.166667	0.283333			337	0.235294	0.270588			337	0.844444	1.04444			337	0.865854	0.634146
	336	0.403509	0.614035			336	0.397849	0.505376			336	0.15	0.283333			336	0.223529	0.270588			336	0.844444	1.04444			336	0.878049	0.634146
	335	0.421053	0.614035			335	0.397849	0.505376			335	0.15	0.266667			335	0.223529	0.270588			335	0.844444	1.06667			335	0.890244	0.634146
	334	0.421053	0.631579			334	0.397849	0.505376			334	0.15	0.266667			334	0.211765	0.270588			334	0.844444	1.08889			334	0.902439	0.646341
	333	0.421053	0.614035			333	0.397849	0.505376			333	0.15	0.266667			333	0.211765	0.270588			333	0.844444	1.06667			333	0.914634	0.646341
	332	0.421053	0.614035			332	0.397849	0.516129			332	0.15	0.283333			332	0.223529	0.270588			332	0.866667	1.08889			332	0.926829	0.658537
	331	0.421053	0.614035			331	0.397849	0.516129			331	0.15	0.283333			331	0.223529	0.270588			331	0.866667	1.08889			331	0.939024	0.658537
	330	0.421053	0.614035			330	0.397849	0.526882			330	0.15	0.3			330	0.223529	0.270588			330	0.866667	1.11111			330	0.939024	0.670732
	329	0.421053	0.614035			329	0.397849	0.526882			329	0.15	0.3			329	0.223529	0.270588			329	0.866667	1.11111			329	0.939024	0.670732
	328	0.421053	0.631579			328	0.387097	0.537634			328	0.15	0.3			328	0.223529	0.270588			328	0.888889	1.11111			328	0.939024	0.682927
	327	0.421053	0.631579			327	0.387097	0.548387			327	0.15	0.3			327	0.223529	0.270588			327	0.888889	1.13333			327	0.95122	0.682927
	326	0.421053	0.649123			326	0.387097	0.548387			326	0.15	0.3			326	0.223529	0.270588			326	0.911111	1.15556			326	0.963415	0.695122
	325	0.421053	0.649123			325	0.397849	0.548387			325	0.15	0.283333			325	0.223529	0.270588			325	0.911111	1.15556			325	0.963415	0.695122
	324	0.421053	0.649123			324	0.397849	0.548387			324	0.15	0.283333			324	0.223529	0.270588			324	0.933333	1.17778			324	0.963415	0.707317
	323	0.438596	0.666667			323	0.408602	0.55914			323	0.15	0.3			323	0.235294	0.270588			323	0.955556	1.17778			323	0.97561	0.719512
	322	0.45614	0.684211			322	0.408602	0.55914			322	0.15	0.316667			322	0.235294	0.270588			322	0.955556	1.2			322	0.987805	0.719512
	321	0.473684	0.701754			321	0.408602	0.569892			321	0.15	0.316667			321	0.235294	0.282353			321	0.977778	1.22222			321	1	0.731707
	320	0.473684	0.701754			320	0.408602	0.580645								320	0.235294	0.294118			320	0.977778	1.22222			320	1.01219	0.731707

## Sheet: FigureS4
B	Ctrl	G4-flame
1	1.772	1.9
2	2.791	3.249
3	2.221	2.732
C	days	Ctrl				G4-flame
		1	2	3	4	1	2	3	4
	1	0.223	0.226	0.232	0.229	0.231	0.233	0.241	0.23
	2	0.257	0.244	0.241	0.246	0.247	0.243	0.254	0.276
	3	0.257	0.242	0.244	0.245	0.259	0.25	0.267
	4	0.318	0.343	0.331	0.358	0.352	0.363	0.359	0.312
	5		0.66	0.679	0.725	0.706	0.612	0.5
	6		0.719	0.733	0.666	0.605	0.762	0.755
F	wavelength(nm)	Parallel-G4			Parallel-G4+G4-Flame			G	wavelength(nm)	Hybrid-G4			Hybrid-G4+G4-Flame			H	wavelength(nm)	Anti-parallel-G4			Anti-parallel-G4+G4-Flame			I	Melting Temperature	Ctrl	G4-FLAME
	350	0.02586	0.071209	0.075867	0.04501	-0.0076	-0.01967		350	-0.15713	-0.16736	-0.07677	-0.14717	-0.17535	-0.17482		350	-0.1049	-0.1898	-0.05649	-0.1216	-0.14428	-0.08956		20	16.8708	17.7167
	349.5	0.043526	0.102998	0.063648	0.051284	0.011958	-0.01072		349.5	-0.19632	-0.1149	-0.06081	-0.14206	-0.09868	-0.15497		349.5	-0.11351	-0.14529	-0.01071	-0.1495	-0.0902	-0.13451		21	16.3708	16.357
	349	0.039172	0.107837	0.052981	0.033683	0.005974	0.007434		349	-0.11112	-0.09566	-0.04993	-0.16817	-0.03242	-0.10872		349	-0.10167	-0.07384	0.004871	-0.0697	-0.05716	-0.05714		22	16.7831	17.8153
	348.5	0.012338	0.08791	0.040024	0.021331	-0.01497	-0.01813		348.5	-0.24924	-0.203	-0.1234	-0.25977	-0.09046	-0.18931		348.5	-0.20177	-0.15374	-0.11121	-0.12377	-0.13627	-0.17203		23	16.5576	17.4853
	348	0.030571	0.101303	0.075909	0.061369	0.02363	-0.00257		348	-0.17448	-0.05127	-0.12947	-0.22279	0.01138	-0.10513		348	-0.07871	-0.02878	-0.05272	-0.04705	-0.02113	-0.06362		24	16.6332	17.6736
	347.5	0.048068	0.066496	0.039346	0.022833	0.04374	0.001407		347.5	-0.17789	-0.10175	-0.14158	-0.20422	-0.00695	-0.01656		347.5	-0.12498	-0.00797	0.004767	-0.09797	-0.0274	-0.02502		25	15.9834	16.4671
	347	0.054798	0.034879	0.036561	0.016739	0.044539	-0.00657		347	-0.1928	-0.14966	-0.14972	-0.19232	-0.05254	-0.02867		347	-0.18629	-0.03163	-0.06259	-0.12357	-0.01951	-0.06665		26	16.3566	17.1524
	346.5	0.025904	0.006269	0.009934	-0.00753	0.010271	0.000802		346.5	-0.22241	-0.22993	-0.21118	-0.15565	-0.10848	-0.08039		346.5	-0.18377	-0.05903	-0.1549	-0.18498	-0.12444	-0.10456		27	16.7174	16.6753
	346	0.00127	0.010842	0.00021	-0.02706	0.009102	-0.01343		346	-0.22789	-0.29598	-0.22121	-0.21134	-0.22561	-0.16556		346	-0.26182	-0.1759	-0.27912	-0.25613	-0.19026	-0.14853		28	16.0351	18.0121
	345.5	-0.00644	0.00921	0.012178	-0.0445	0.00661	-0.02338		345.5	-0.18005	-0.27726	-0.15277	-0.18126	-0.1765	-0.18067		345.5	-0.21003	-0.14152	-0.28647	-0.24796	-0.12319	-0.13333		29	15.869	15.8078
	345	-0.00617	0.012271	0.009447	-0.03207	0.00928	-0.02823		345	-0.19169	-0.35808	-0.12966	-0.12351	-0.19603	-0.19128		345	-0.20536	-0.1877	-0.33948	-0.28118	-0.07583	-0.06899		30	16.8495	17.9012
	344.5	0.04196	0.034312	0.047323	-0.01648	0.019641	0.013828		344.5	-0.19262	-0.39605	-0.0721	-0.0778	-0.1514	-0.18212		344.5	-0.19587	-0.20281	-0.34844	-0.24269	-0.126	-0.03885		31	16.2836	17.2888
	344	0.023419	0.002068	0.029583	-0.02086	0.007506	-0.00464		344	-0.20883	-0.371	-0.14247	-0.1256	-0.18191	-0.27419		344	-0.18477	-0.21352	-0.37374	-0.23559	-0.17573	-0.12978		32	16.444	17.1417
	343.5	0.071735	0.051487	0.064755	0.02765	0.023844	0.024942		343.5	-0.23336	-0.40158	-0.24336	-0.17711	-0.22846	-0.33982		343.5	-0.2368	-0.29226	-0.36289	-0.3428	-0.24368	-0.19733		33	16.7758	17.2177
	343	0.050782	0.044937	0.047303	0.029304	0.031605	0.003673		343	-0.27401	-0.37548	-0.16811	-0.16247	-0.20039	-0.30672		343	-0.24299	-0.28954	-0.37891	-0.29582	-0.1672	-0.09567		34	15.9119	17.6551
	342.5	0.026183	0.037004	0.020376	0.023862	-0.00297	0.001528		342.5	-0.23183	-0.25962	-0.12386	-0.07692	-0.06608	-0.25963		342.5	-0.18027	-0.16486	-0.28311	-0.16884	-0.11597	-0.07372		35	16.7614	17.1477
	342	0.021129	0.03968	0.031328	0.035062	0.028788	0.007246		342	-0.36074	-0.37342	-0.25042	-0.13957	-0.15762	-0.291		342	-0.3254	-0.28115	-0.34767	-0.27937	-0.1871	-0.14841		36	15.9445	17.7458
	341.5	0.038588	0.050104	0.037635	0.040645	0.024789	0.011942		341.5	-0.33765	-0.28916	-0.29149	-0.13218	-0.11444	-0.29234		341.5	-0.35433	-0.23579	-0.29554	-0.24568	-0.20518	-0.06502		37	15.9777	15.9321
	341	0.003742	0.053214	0.013403	0.036698	0.012088	-0.00381		341	-0.3084	-0.22141	-0.27223	-0.06921	0.004408	-0.24496		341	-0.33508	-0.20109	-0.25028	-0.30251	-0.13145	-0.00702		38	16.0146	16.4543
	340.5	-0.01775	0.057164	0.028199	0.060199	0.026103	0.002105		340.5	-0.25373	-0.13118	-0.20138	0.018735	0.048841	-0.14955		340.5	-0.22817	-0.19535	-0.20815	-0.18691	-0.08028	0.001327		39	16	17.4549
	340	-0.00097	0.073809	0.047799	0.037713	0.062171	0.020181		340	-0.20398	-0.12463	-0.12596	0.097516	0.065886	-0.03883		340	-0.16314	-0.19556	-0.13627	-0.08553	-0.04857	-0.00551		40	16.4165	17.691
	339.5	-0.01653	0.069642	0.05282	0.050928	0.076405	0.008908		339.5	-0.16108	-0.08245	-0.04605	0.112418	0.042375	0.009117		339.5	-0.09647	-0.15258	-0.09434	0.036478	0.010627	0.027047		41	16.2014	17.2089
	339	-0.00319	0.060869	0.035754	0.058322	0.090051	0.023898		339	-0.23315	-0.1267	-0.08552	0.115059	-0.04056	0.044699		339	-0.18406	-0.13813	-0.12127	-0.04304	-0.08681	-0.03497		42	16.3293	16.862
	338.5	-0.0047	0.043092	0.00169	0.036759	0.069001	0.010356		338.5	-0.24149	-0.13007	-0.03332	0.171454	-0.03581	0.126013		338.5	-0.12574	-0.13701	-0.14246	0.016371	-0.07391	0.048565		43	15.5195	16.3363
	338	-0.00621	0.028998	-0.02153	0.044588	0.057516	0.0234		338	-0.1945	-0.17587	-0.03295	0.158039	-0.01323	0.11432		338	-0.13111	-0.17102	-0.1125	-0.0397	-0.06949	-0.0308		44	16.1834	16.523
	337.5	0.013245	0.055984	-0.02662	0.085461	0.07976	0.032826		337.5	-0.21474	-0.21262	-0.07649	0.130478	-0.01533	0.17203		337.5	-0.17295	-0.17727	-0.13298	-0.01809	-0.07544	-0.01079		45	15.8674	16.9056
	337	-0.05134	0.033698	-0.06355	0.062838	0.0298	0.029475		337	-0.16284	-0.18444	-0.07086	0.078995	0.024361	0.183306		337	-0.21358	-0.09016	-0.11445	-0.0278	-0.03938	0.021162		46	15.7129	16.8014
	336.5	-0.1007	0.005622	-0.11838	0.014758	-0.00531	0.003548		336.5	-0.24251	-0.21836	-0.14634	0.053757	-0.06295	0.115084		336.5	-0.33107	-0.19375	-0.23095	-0.12117	-0.08722	-0.04867		47	15.4711	16.0212
	336	-0.10145	-0.02257	-0.07852	0.014256	-0.00066	-0.01269		336	-0.22134	-0.21099	-0.15585	0.048298	-0.00866	0.129635		336	-0.36474	-0.26081	-0.27336	-0.1465	-0.07141	-0.03053		48	16.0801	16.0237
	335.5	-0.10096	-0.05542	-0.07998	0.025286	0.010946	-0.01197		335.5	-0.20735	-0.19516	-0.17568	0.004436	0.035454	0.111357		335.5	-0.381	-0.32904	-0.26255	-0.09745	0.027472	-0.00679		49	15.9944	16.9597
	335	-0.08159	-0.03716	-0.06596	0.029362	0.010419	0.012557		335	-0.19305	-0.14129	-0.13587	0.054127	0.030079	0.095789		335	-0.37425	-0.21593	-0.27405	-0.08422	-0.03288	0.01145		50	16.2208	15.7182
	334.5	-0.1271	-0.03663	-0.09001	0.005674	-0.00458	-0.00292		334.5	-0.22343	-0.21083	-0.10625	0.065934	-0.04693	0.040654		334.5	-0.38361	-0.2173	-0.29527	-0.01632	-0.06984	-0.03524		51	16.3026	16.3713
	334	-0.13529	-0.04804	-0.09925	-0.00558	-0.02036	0.000194		334	-0.36095	-0.36985	-0.15242	-0.04817	-0.1815	-0.07421		334	-0.51905	-0.42782	-0.41432	-0.14271	-0.12922	-0.14193		52	16.2784	16.7257
	333.5	-0.11244	-0.04896	-0.08765	-0.01447	-0.0394	0.008976		333.5	-0.35015	-0.42272	-0.17285	-0.05171	-0.11378	-0.10735		333.5	-0.48184	-0.42209	-0.41707	-0.09022	-0.10583	-0.11024		53	15.637	16.3377
	333	-0.11351	-0.05596	-0.10357	-0.01774	-0.04385	0.028232		333	-0.39061	-0.4738	-0.25973	-0.02598	-0.16782	-0.18665		333	-0.47792	-0.5151	-0.54659	-0.08783	-0.16639	-0.14336		54	16.357	15.9764
	332.5	-0.11599	-0.04436	-0.06988	-0.02155	-0.05454	0.025985		332.5	-0.31524	-0.44019	-0.32802	-0.08694	-0.13992	-0.22768		332.5	-0.4645	-0.49565	-0.52526	-0.12849	-0.13372	-0.14117		55	15.8774	16.7028
	332	-0.14084	-0.05502	-0.06611	-0.02883	-0.02156	0.01223		332	-0.32092	-0.51001	-0.39033	-0.10944	-0.20044	-0.30357		332	-0.51901	-0.51894	-0.54464	-0.18336	-0.22841	-0.24212		56	15.4587	16.564
	331.5	-0.15192	-0.08096	-0.08111	-0.04889	-0.04186	0.022556		331.5	-0.3453	-0.55508	-0.50279	-0.14191	-0.16413	-0.30619		331.5	-0.4911	-0.64473	-0.60345	-0.20516	-0.25057	-0.35712		57	15.5271	16.1603
	331	-0.14104	-0.07664	-0.08112	-0.05484	-0.04065	0.032787		331	-0.40046	-0.56347	-0.54319	-0.17273	-0.21519	-0.2789		331	-0.48135	-0.68105	-0.54401	-0.23101	-0.24207	-0.46278		58	15.0705	15.3806
	330.5	-0.16919	-0.09668	-0.08165	-0.0693	-0.04056	0.003604		330.5	-0.38602	-0.48782	-0.51215	-0.14704	-0.18857	-0.2468		330.5	-0.4213	-0.59552	-0.55015	-0.2215	-0.19652	-0.40531		59	15.4627	16.5667
	330	-0.16124	-0.15098	-0.10387	-0.09541	-0.04675	-0.00648		330	-0.52843	-0.5488	-0.56869	-0.15514	-0.24899	-0.34607		330	-0.4532	-0.65881	-0.58255	-0.25125	-0.31982	-0.52274		60	15.2866	15.7157
	329.5	-0.17512	-0.14778	-0.11587	-0.09803	-0.04936	-0.00616		329.5	-0.46508	-0.46531	-0.40793	-0.02937	-0.1617	-0.2523		329.5	-0.34453	-0.56686	-0.45379	-0.28112	-0.28084	-0.49415		61	14.8709	15.5037
	329	-0.17976	-0.11599	-0.11807	-0.09117	-0.03598	-0.01263		329	-0.47781	-0.50357	-0.47137	-0.04527	-0.14729	-0.28779		329	-0.29786	-0.58992	-0.42947	-0.18335	-0.27875	-0.47662		62	14.72	14.8741
	328.5	-0.1768	-0.08786	-0.12547	-0.10758	-0.00433	-0.01708		328.5	-0.46641	-0.5079	-0.42038	0.012111	-0.14198	-0.26245		328.5	-0.30463	-0.54013	-0.46252	-0.14279	-0.20373	-0.3669		63	15.0127	14.8373
	328	-0.16084	-0.15036	-0.13541	-0.09245	-0.03882	-0.03391		328	-0.45758	-0.48595	-0.42127	-0.01411	-0.14713	-0.24603		328	-0.40695	-0.55827	-0.50249	-0.08623	-0.25451	-0.27731		64	14.8619	15.7824
	327.5	-0.12714	-0.13105	-0.1164	-0.07778	-0.02754	-0.03757		327.5	-0.34765	-0.42368	-0.35811	-0.09848	-0.04204	-0.19518		327.5	-0.38965	-0.51256	-0.5368	-0.08205	-0.27528	-0.21072		65	14.5913	16.5692
	327	-0.15096	-0.14861	-0.12881	-0.05528	-0.04839	-0.0302		327	-0.34755	-0.52036	-0.45136	-0.0721	-0.04875	-0.21266		327	-0.42779	-0.50915	-0.56197	-0.10294	-0.26097	-0.16056		66	14.6427	14.9332
	326.5	-0.18092	-0.14591	-0.14897	-0.06443	-0.08059	-0.06205		326.5	-0.35631	-0.55597	-0.48766	-0.25835	-0.07769	-0.26946		326.5	-0.54866	-0.50783	-0.60404	-0.13911	-0.28418	-0.15083		67	14.2887	14.7173
	326	-0.18174	-0.17503	-0.18751	-0.07237	-0.08508	-0.09978		326	-0.40871	-0.67934	-0.54468	-0.35043	-0.17319	-0.37344		326	-0.62198	-0.5868	-0.66594	-0.16962	-0.364	-0.17029		68	14.0091	15.7187
	325.5	-0.20138	-0.16289	-0.21738	-0.07105	-0.09324	-0.10348		325.5	-0.32993	-0.56463	-0.49784	-0.26905	-0.20286	-0.3058		325.5	-0.61618	-0.57821	-0.62463	-0.20945	-0.37421	-0.14966		69	14.5333	14.9461
	325	-0.1896	-0.12607	-0.17507	-0.05327	-0.11227	-0.1166		325	-0.28685	-0.56584	-0.52482	-0.35257	-0.23241	-0.34801		325	-0.60153	-0.56938	-0.56126	-0.24996	-0.44741	-0.22207		70	14.1296	15.1704
	324.5	-0.18119	-0.12035	-0.18186	-0.02355	-0.09621	-0.09937		324.5	-0.32187	-0.48391	-0.51538	-0.19222	-0.16031	-0.34939		324.5	-0.5421	-0.53021	-0.48923	-0.21115	-0.44653	-0.15264		71	14.0771	14.998
	324	-0.18901	-0.11506	-0.1945	-0.03936	-0.11858	-0.13974		324	-0.28166	-0.44536	-0.45065	-0.19727	-0.26401	-0.34051		324	-0.51817	-0.54779	-0.4678	-0.205	-0.42206	-0.17427		72	13.9764	14.9111
	323.5	-0.18471	-0.10479	-0.19513	-0.0248	-0.111	-0.12561		323.5	-0.27245	-0.34948	-0.3696	-0.19637	-0.32428	-0.32757		323.5	-0.49997	-0.53783	-0.41114	-0.21536	-0.43974	-0.21122		73	13.9826	14.8449
	323	-0.18096	-0.11248	-0.19613	-0.02866	-0.11953	-0.15642		323	-0.32284	-0.28331	-0.35244	-0.12368	-0.28761	-0.26571		323	-0.50052	-0.53613	-0.42943	-0.22932	-0.37662	-0.19326		74	13.9212	13.9595
	322.5	-0.1874	-0.11403	-0.19691	-0.01577	-0.11545	-0.11994		322.5	-0.33051	-0.25468	-0.31952	-0.18141	-0.27609	-0.2828		322.5	-0.61767	-0.53121	-0.43961	-0.26088	-0.38493	-0.22284		75	13.7553	13.3063
	322	-0.18742	-0.12783	-0.19051	-0.03559	-0.16411	-0.12076		322	-0.42223	-0.32702	-0.25324	-0.21444	-0.3032	-0.13969		322	-0.62262	-0.48747	-0.51376	-0.28426	-0.40041	-0.24129		76	12.9427	13.6533
	321.5	-0.1966	-0.09998	-0.17748	-0.03093	-0.14287	-0.10377		321.5	-0.57841	-0.40558	-0.26578	-0.28282	-0.34239	-0.17673		321.5	-0.70143	-0.55452	-0.52545	-0.29755	-0.33847	-0.28611		77	12.5575	12.5917
	321	-0.1855	-0.11112	-0.18937	-0.042	-0.15169	-0.0848		321	-0.62622	-0.50974	-0.28544	-0.38916	-0.39655	-0.18679		321	-0.75106	-0.60363	-0.56723	-0.33892	-0.37931	-0.2902		78	13.4024	13.6919
	320.5	-0.16557	-0.10137	-0.18904	-0.03189	-0.11859	-0.08953		320.5	-0.69978	-0.54771	-0.33855	-0.37799	-0.3752	-0.24646		320.5	-0.8028	-0.56643	-0.66042	-0.42574	-0.44707	-0.30908		79	12.5357	13.1256
	320	-0.13099	-0.08325	-0.16499	-0.03363	-0.10936	-0.07449		320	-0.63156	-0.52087	-0.34185	-0.33607	-0.33701	-0.13427		320	-0.67158	-0.52517	-0.64507	-0.36652	-0.34879	-0.25537		80	12.744	12.924
	319.5	-0.13238	-0.05563	-0.13266	-0.05727	-0.1036	-0.06199		319.5	-0.65398	-0.59776	-0.40742	-0.36305	-0.35805	-0.16196		319.5	-0.59608	-0.53856	-0.60059	-0.33266	-0.34128	-0.28818		81	12.6113	11.1659
	319	-0.11719	-0.09184	-0.1295	-0.09304	-0.13864	-0.06816		319	-0.57485	-0.56371	-0.38069	-0.22197	-0.26142	-0.06275		319	-0.44727	-0.52453	-0.47364	-0.25471	-0.23352	-0.21856		82	12.8914	11.7629
	318.5	-0.15298	-0.10137	-0.13985	-0.11333	-0.15232	-0.08932		318.5	-0.58138	-0.5174	-0.465	-0.26292	-0.26132	-0.12484		318.5	-0.42637	-0.59809	-0.5452	-0.36981	-0.20704	-0.27393		83	11.2248	10.2731
	318	-0.18685	-0.14485	-0.16702	-0.16656	-0.17429	-0.11544		318	-0.47341	-0.45725	-0.4272	-0.26279	-0.11771	-0.08144		318	-0.42458	-0.52185	-0.53563	-0.43635	-0.18983	-0.28443		84	11.1494	11.1184
	317.5	-0.16437	-0.13827	-0.15934	-0.15589	-0.15881	-0.08344		317.5	-0.34371	-0.32927	-0.42584	-0.1778	-0.01091	-0.03257		317.5	-0.36703	-0.45959	-0.48472	-0.33158	-0.09562	-0.31089		85	11.4922	10.6541
	317	-0.14554	-0.12085	-0.12876	-0.14642	-0.13803	-0.062		317	-0.30439	-0.31312	-0.39385	-0.19217	0.005485	-0.01863		317	-0.32593	-0.39838	-0.38065	-0.28378	-0.05066	-0.34009		86	10.4205	10.8162
	316.5	-0.10765	-0.08799	-0.10642	-0.1167	-0.13042	-0.04164		316.5	-0.26642	-0.30664	-0.43843	-0.14709	0.0025	-0.14222		316.5	-0.34349	-0.45079	-0.39356	-0.26447	-0.01731	-0.34533		87	10.192	11.4638
	316	-0.08575	-0.06429	-0.0733	-0.12169	-0.12509	-0.04969		316	-0.15992	-0.18948	-0.34035	-0.09857	0.052377	-0.09085		316	-0.32291	-0.38471	-0.33871	-0.23068	-0.04257	-0.30784		88	9.57944	10.0119
	315.5	-0.07527	-0.05706	-0.06591	-0.13272	-0.12774	-0.05497		315.5	-0.20765	-0.31396	-0.34376	-0.24058	-0.04959	-0.16245		315.5	-0.40643	-0.39027	-0.30177	-0.28251	-0.10855	-0.36184		89	8.64355	9.74152
	315	-0.02657	-0.03088	-0.02064	-0.08539	-0.10739	-0.03175		315	-0.187	-0.31938	-0.33226	-0.1926	-0.0601	-0.22678		315	-0.42928	-0.34817	-0.25241	-0.23546	-0.13316	-0.2973		90	8.75267	7.09861
	314.5	-0.05788	-0.01288	-0.01997	-0.07264	-0.09762	-0.05445		314.5	-0.13838	-0.30836	-0.27339	-0.12555	-0.11268	-0.21363		314.5	-0.37509	-0.27476	-0.2037	-0.16866	-0.16643	-0.22208		91	8.15385	8.20485
	314	-0.08875	-0.02886	-0.02484	-0.08539	-0.12071	-0.07708		314	-0.13143	-0.28513	-0.19792	-0.05962	-0.06298	-0.15319		314	-0.30977	-0.25452	-0.14809	-0.1632	-0.06714	-0.10268		92	6.78433	7.05684
	313.5	-0.07813	-0.01758	0.004607	-0.04703	-0.10859	-0.04356		313.5	-0.16615	-0.24967	-0.19498	-0.05561	-0.04144	-0.14029		313.5	-0.32898	-0.23413	-0.12067	-0.12656	-0.11749	-0.12434		93	6.22935	7.31236
	313	-0.08798	-0.01979	-0.02119	-0.05395	-0.12344	-0.04632		313	-0.24109	-0.22243	-0.15974	-0.02931	0.022349	-0.09616		313	-0.35224	-0.29691	-0.13607	-0.13589	-0.21516	-0.08015		94	5.66272	5.06659
	312.5	-0.05639	-0.00391	0.008561	-0.02429	-0.06395	-0.02752		312.5	-0.16516	-0.10514	-0.12723	0.057889	0.088189	-0.03313		312.5	-0.30605	-0.23171	-0.11664	-0.04696	-0.16155	-0.03583		95	5.14523	5.64128
	312	-0.03202	0.008011	-0.01502	-0.02906	-0.06691	-0.00851		312	-0.19807	-0.0662	-0.03743	0.154881	0.12368	-0.06299		312	-0.27339	-0.19802	-0.15748	-0.05012	-0.10706	0.027703		96	4.72988	3.91525
	311.5	-0.00906	0.03453	0.020191	-0.00424	-0.04021	0.001188		311.5	-0.22578	-0.04658	0.002891	0.151551	0.125084	0.054446		311.5	-0.26594	-0.23767	-0.23061	-0.0381	-0.08321	0.073287		97	4.05143	4.55679
	311	-0.03314	0.030699	0.017864	-0.02427	-0.07175	-0.00617		311	-0.22935	-0.05149	-0.08488	0.139859	0.105106	0.068694		311	-0.29836	-0.23033	-0.26226	-0.07194	-0.0786	0.01693		98	3.53511	3.13617
	310.5	-0.03092	0.014394	-0.00597	-0.03622	-0.09382	-0.04007		310.5	-0.22033	-0.10459	-0.00441	0.218967	0.098098	0.093455		310.5	-0.31761	-0.26907	-0.27063	-0.03233	-0.08467	0.007127
	310	-0.01956	0.004436	-0.00949	-0.03414	-0.07489	-0.03728		310	-0.1701	-0.10819	0.037854	0.242905	0.149757	0.142297		310	-0.2558	-0.17275	-0.18504	0.009073	-0.04625	0.072598
	309.5	-0.01786	-0.006	0.007945	-0.03869	-0.0731	-0.03494		309.5	-0.17723	-0.07511	0.008248	0.236889	0.140494	0.130163		309.5	-0.24915	-0.16113	-0.16939	-0.01375	-0.01766	0.029754
	309	-0.00348	0.022396	-0.00538	-0.0144	-0.06465	0.011898		309	-0.06007	-0.0438	0.096781	0.276992	0.17876	0.168119		309	-0.14995	-0.16073	-0.11957	-0.01525	0.03659	0.054594
	308.5	-0.03026	0.001441	-0.01615	-0.01881	-0.064	-0.00811		308.5	0.109855	0.038932	0.116609	0.335432	0.27261	0.293697		308.5	-0.10686	-0.04613	0.032421	0.110621	0.096505	0.073687
	308	-0.05038	-0.0855	-0.05465	-0.08889	-0.13536	-0.04609		308	0.204017	0.134965	0.242009	0.425662	0.374834	0.322142		308	0.003443	0.056134	0.108374	0.192806	0.166546	0.126306
	307.5	-0.01517	-0.03378	-0.03654	-0.03895	-0.10938	-0.02692		307.5	0.279408	0.259558	0.392068	0.445361	0.524692	0.410017		307.5	0.058359	0.087607	0.166117	0.313577	0.195346	0.11539
	307	-0.00593	-0.04104	-0.06048	-0.0604	-0.10892	-0.04151		307	0.491132	0.452205	0.441058	0.487462	0.590905	0.51856		307	0.175281	0.196023	0.281587	0.422314	0.294642	0.159354
	306.5	-0.00564	-0.05966	-0.06948	-0.08403	-0.10748	-0.07172		306.5	0.589328	0.597318	0.559858	0.642091	0.690118	0.620219		306.5	0.282949	0.29054	0.368591	0.474876	0.425453	0.289916
	306	-0.00828	-0.05116	-0.07877	-0.06253	-0.10236	-0.067		306	0.742406	0.686039	0.67775	0.798303	0.787124	0.727245		306	0.424518	0.412667	0.419789	0.508186	0.536317	0.442059
	305.5	-0.01159	-0.04161	-0.03296	-0.03352	-0.11679	-0.08743		305.5	0.802668	0.785315	0.725277	0.856112	0.856119	0.809835		305.5	0.419478	0.480112	0.394042	0.564367	0.520895	0.432584
	305	0.012631	-0.04637	-0.03911	-0.00929	-0.11639	-0.07287		305	0.911901	0.901571	0.847021	0.921507	0.950034	0.918852		305	0.536951	0.57909	0.492176	0.588494	0.554802	0.509283
	304.5	0.025525	-0.01553	0.011063	0.02764	-0.08738	-0.0588		304.5	1.00062	1.10178	0.979747	1.00967	1.0321	1.09388		304.5	0.650311	0.700564	0.615274	0.612668	0.660977	0.647789
	304	0.030552	0.0017	0.017796	0.013897	-0.06131	-0.04883		304	1.18743	1.31531	1.20722	1.31248	1.23311	1.23151		304	0.844725	0.892418	0.771144	0.78965	0.825667	0.848501
	303.5	0.047282	0.019014	0.049106	0.011616	-0.02775	-0.00621		303.5	1.42356	1.59911	1.48176	1.57982	1.50498	1.50123		303.5	1.12513	1.17346	0.968217	0.9656	1.05658	1.0944
	303	0.037977	0.038274	0.021514	0.013638	-0.03754	-0.01599		303	1.58918	1.70312	1.65407	1.66502	1.64114	1.70426		303	1.27743	1.34572	1.08397	1.08357	1.16654	1.19827
	302.5	0.045283	0.039942	0.025637	-0.00588	-0.04023	-0.06012		302.5	1.67397	1.8785	1.7998	1.78739	1.80554	1.93139		302.5	1.37618	1.46132	1.30559	1.30899	1.30067	1.24254
	302	0.066851	0.084635	0.055624	0.013074	-0.00862	-0.06127		302	1.97704	2.08554	2.07446	2.06784	2.06078	2.2369		302	1.64831	1.72229	1.60284	1.59978	1.55856	1.50689
	301.5	0.105046	0.138263	0.100006	0.048855	0.030934	-0.02193		301.5	2.18037	2.31529	2.26401	2.28085	2.24939	2.4334		301.5	1.80915	1.87469	1.82533	1.78056	1.7311	1.66435
	301	0.079124	0.130526	0.089697	0.023168	0.024417	-0.02511		301	2.5849	2.56158	2.55132	2.49957	2.48406	2.62167		301	2.02302	2.0948	2.05608	2.01359	2.01143	1.90412
	300.5	0.111795	0.182259	0.143993	0.075057	0.063937	0.013312		300.5	2.72723	2.73529	2.6557	2.59588	2.53115	2.7895		300.5	2.07077	2.19988	2.16304	2.13841	2.02611	1.97336
	300	0.113254	0.18073	0.144686	0.093347	0.066843	0.047379		300	3.00145	3.08911	2.90572	2.90204	2.83523	2.97922		300	2.32392	2.44964	2.44006	2.4493	2.26366	2.23336
	299.5	0.108715	0.172582	0.141785	0.077524	0.056042	0.036691		299.5	3.17887	3.35856	3.15675	3.10195	3.0514	3.18573		299.5	2.49685	2.59979	2.6299	2.63756	2.39143	2.41039
	299	0.124756	0.188496	0.143951	0.062133	0.074149	0.048643		299	3.43658	3.53298	3.41284	3.27965	3.22856	3.33162		299	2.66707	2.77891	2.80948	2.82016	2.64019	2.56673
	298.5	0.123616	0.193866	0.1555	0.06892	0.079204	0.041352		298.5	3.5267	3.66818	3.563	3.41069	3.31173	3.41759		298.5	2.77981	2.88717	2.95295	2.95352	2.75858	2.74026
	298	0.152449	0.206913	0.171696	0.071424	0.120422	0.066313		298	3.78219	3.88344	3.77879	3.67737	3.59148	3.69033		298	2.95688	3.1214	3.17638	3.19828	2.93752	3.01677
	297.5	0.162762	0.186243	0.186785	0.062746	0.129609	0.082859		297.5	3.94828	3.9945	3.93059	3.88865	3.72321	3.93119		297.5	3.19746	3.38487	3.35715	3.39199	3.13449	3.24193
	297	0.169144	0.168569	0.15246	0.055509	0.068368	0.043344		297	4.16031	4.16848	4.10168	4.06086	3.97999	4.15655		297	3.44981	3.59395	3.57109	3.63906	3.42084	3.4528
	296.5	0.145875	0.168762	0.154489	0.040997	0.073407	0.043038		296.5	4.35358	4.24679	4.25882	4.23261	4.16268	4.32572		296.5	3.6297	3.73555	3.75517	3.81018	3.5648	3.59441
	296	0.148208	0.142047	0.17067	0.029133	0.089804	0.0495		296	4.64214	4.42946	4.51696	4.47037	4.36394	4.50866		296	3.84412	4.01196	3.9288	3.99318	3.88106	3.84774
	295.5	0.140835	0.128799	0.188475	0.036065	0.129642	0.076013		295.5	4.78282	4.67666	4.6306	4.67454	4.52903	4.64233		295.5	4.04453	4.14951	4.04951	4.11883	3.94761	4.0228
	295	0.15523	0.084959	0.162887	0.025777	0.114844	0.07661		295	4.98829	4.84088	4.80264	4.86714	4.74209	4.83027		295	4.18252	4.30169	4.17432	4.29102	4.13859	4.18927
	294.5	0.157958	0.104625	0.16684	0.023418	0.127789	0.116687		294.5	5.10675	4.9099	4.83569	5.04165	4.91253	5.00371		294.5	4.41736	4.50185	4.31133	4.50553	4.37992	4.34317
	294	0.150374	0.086543	0.135862	-0.00223	0.120038	0.120578		294	5.23455	5.11227	5.03559	5.23874	5.221	5.16351		294	4.62123	4.58518	4.48239	4.68265	4.49947	4.49105
	293.5	0.12638	0.037133	0.092629	-0.02108	0.100463	0.079606		293.5	5.33794	5.29416	5.23768	5.38524	5.37293	5.32211		293.5	4.71151	4.76817	4.64508	4.81038	4.65038	4.80545
	293	0.149582	0.076538	0.115109	0.017046	0.142916	0.116122		293	5.39694	5.43125	5.39152	5.54163	5.50702	5.46242		293	4.87277	4.84928	4.70542	4.8871	4.80211	4.91432
	292.5	0.115978	0.032017	0.066262	0.020295	0.111092	0.127812		292.5	5.37536	5.42387	5.38154	5.59756	5.51035	5.51628		292.5	4.93841	4.82688	4.79128	5.00227	4.85723	4.94909
	292	0.099423	0.014656	0.046609	0.028598	0.131295	0.133022		292	5.35332	5.38004	5.34165	5.5638	5.58402	5.56522		292	4.94564	4.88982	4.80792	4.9893	4.90278	5.05231
	291.5	0.078716	0.001706	0.005712	0.003794	0.11204	0.140678		291.5	5.39004	5.42113	5.45152	5.61544	5.52465	5.60131		291.5	4.98166	4.87998	4.79591	5.00853	5.0118	5.12777
	291	0.062835	0.019301	0.013774	0.049043	0.115419	0.143515		291	5.32115	5.43076	5.57727	5.61203	5.47396	5.60121		291	4.88695	4.86222	4.83934	4.93115	5.073	5.06977
	290.5	0.086362	0.067708	0.038988	0.111552	0.153345	0.198916		290.5	5.38979	5.41486	5.59368	5.61552	5.42321	5.65471		290.5	4.84837	4.87907	4.81624	5.02054	5.15463	5.15429
	290	0.130504	0.059884	0.085535	0.161758	0.204084	0.257033		290	5.38588	5.41223	5.46496	5.59607	5.40294	5.56762		290	4.7758	4.83012	4.68025	5.01877	5.03978	5.14398
	289.5	0.154549	0.086215	0.099643	0.221575	0.234586	0.303087		289.5	5.39107	5.28755	5.40251	5.55922	5.32354	5.50597		289.5	4.75883	4.76901	4.6158	4.9194	4.97648	5.20166
	289	0.165845	0.136271	0.10245	0.267252	0.227206	0.341691		289	5.42934	5.31142	5.38306	5.60838	5.38751	5.5416		289	4.7207	4.84855	4.67764	4.89684	4.98714	5.26431
	288.5	0.15156	0.155869	0.111824	0.270298	0.250313	0.354331		288.5	5.48095	5.33215	5.43294	5.62117	5.51013	5.64667		288.5	4.6647	4.83058	4.70291	4.93936	5.01287	5.27419
	288	0.141904	0.114376	0.068185	0.275362	0.228152	0.348761		288	5.48222	5.38134	5.422	5.62253	5.55447	5.69904		288	4.66798	4.83815	4.68396	4.97166	4.96969	5.29633
	287.5	0.145019	0.126888	0.097295	0.314534	0.219039	0.368169		287.5	5.39714	5.24072	5.25352	5.6062	5.56845	5.5454		287.5	4.47887	4.67151	4.52519	4.94728	4.87358	5.20099
	287	0.218252	0.175383	0.169122	0.368879	0.268459	0.406837		287	5.40587	5.36998	5.38572	5.65428	5.65649	5.69897		287	4.52247	4.65148	4.56259	4.94742	4.94547	5.20609
	286.5	0.280505	0.239069	0.235868	0.442003	0.33294	0.473907		286.5	5.3209	5.2989	5.317	5.62429	5.70412	5.67446		286.5	4.45933	4.56776	4.47021	4.93382	4.93031	5.08981
	286	0.277358	0.275379	0.285191	0.475238	0.364959	0.49541		286	5.3105	5.35767	5.32214	5.66127	5.77341	5.82217		286	4.425	4.56588	4.60382	4.99367	4.9379	5.03896
	285.5	0.314886	0.352516	0.364096	0.539574	0.452033	0.59121		285.5	5.24359	5.40202	5.28485	5.68762	5.80098	5.87066		285.5	4.39763	4.46732	4.54909	5.03324	4.94791	5.01448
	285	0.402456	0.419929	0.447342	0.601517	0.511165	0.653631		285	5.24143	5.40679	5.2154	5.62548	5.72332	5.789		285	4.39932	4.38246	4.47071	4.99318	4.90169	4.93458
	284.5	0.443138	0.443646	0.48551	0.650257	0.581995	0.716939		284.5	5.19944	5.30235	5.23358	5.55848	5.71274	5.72486		284.5	4.19602	4.27541	4.38483	4.97434	4.80253	4.85414
	284	0.49218	0.475601	0.508894	0.707149	0.623287	0.756579		284	5.16962	5.20148	5.08223	5.57906	5.63214	5.57934		284	4.07227	4.16437	4.32882	4.75469	4.68411	4.83299
	283.5	0.565622	0.53368	0.562747	0.763661	0.694545	0.852624		283.5	5.22023	5.06632	4.93605	5.472	5.58749	5.52058		283.5	3.93796	4.10387	4.26573	4.5728	4.54152	4.76912
	283	0.588517	0.575844	0.604322	0.811418	0.770693	0.909204		283	5.1404	4.95363	4.95144	5.46081	5.49788	5.45766		283	3.88254	4.09577	4.18032	4.59755	4.54327	4.75585
	282.5	0.666608	0.632699	0.703978	0.909628	0.85404	1.01085		282.5	4.98408	4.76615	4.75773	5.3347	5.34725	5.23017		282.5	3.71551	3.90206	3.89097	4.33202	4.34641	4.57544
	282	0.735114	0.703953	0.803056	0.944021	0.901604	1.08105		282	4.9063	4.5647	4.62013	5.21594	5.24074	5.14461		282	3.5362	3.72025	3.68911	4.20513	4.15444	4.41427
	281.5	0.833015	0.803664	0.912595	1.0595	1.04497	1.15585		281.5	4.7646	4.43821	4.49654	5.17947	5.16851	5.06161		281.5	3.49014	3.55683	3.63532	4.06369	4.12512	4.23456
	281	0.922282	0.902848	1.0115	1.15388	1.17773	1.24417		281	4.67939	4.39169	4.40547	5.09794	5.14178	4.91521		281	3.39184	3.45471	3.36679	3.93369	3.9774	4.07861
	280.5	1.01853	1.00481	1.08495	1.24421	1.28995	1.37686		280.5	4.60084	4.31837	4.42887	5.03548	5.13057	5.05021		280.5	3.29761	3.32371	3.25088	3.9233	4.00244	4.03625
	280	1.08161	1.0944	1.19173	1.31153	1.36222	1.49769		280	4.40575	4.23927	4.26639	4.93843	5.01909	4.91602		280	3.07177	3.1369	3.02137	3.75512	3.80055	3.79325
	279.5	1.22688	1.21872	1.27535	1.41289	1.46773	1.59999		279.5	4.31977	4.2236	4.21351	4.82475	4.84352	4.80646		279.5	2.93972	2.98818	2.8901	3.57906	3.67232	3.61557
	279	1.38599	1.34075	1.37291	1.5067	1.55725	1.67307		279	4.24647	4.13736	4.13865	4.71397	4.78498	4.72778		279	2.76572	2.91988	2.7594	3.46378	3.62805	3.41211
	278.5	1.49381	1.44257	1.50288	1.58898	1.6576	1.79688		278.5	4.09785	4.00574	4.02353	4.59458	4.62608	4.54792		278.5	2.46722	2.7294	2.63483	3.23763	3.4486	3.24476
	278	1.58781	1.5722	1.59656	1.67203	1.75114	1.89949		278	3.99399	3.96174	3.94011	4.4801	4.65761	4.46401		278	2.3146	2.58432	2.38585	3.04487	3.26195	2.98441
	277.5	1.7219	1.72094	1.75043	1.78818	1.88775	2.03563		277.5	3.94665	3.88344	3.79421	4.44886	4.51384	4.41557		277.5	2.25242	2.41363	2.25468	2.90521	3.06881	2.84901
	277	1.78563	1.80977	1.86059	1.85594	2.00781	2.12241		277	3.80298	3.80049	3.67593	4.33505	4.38779	4.26974		277	2.12621	2.31498	2.08406	2.74336	2.88444	2.71127
	276.5	1.93006	1.9619	1.98321	1.96206	2.15338	2.25576		276.5	3.73636	3.60533	3.65567	4.33888	4.35555	4.14985		276.5	2.03245	2.17549	1.94486	2.5902	2.69128	2.60888
	276	2.05607	2.09263	2.08633	2.07938	2.24441	2.37248		276	3.58387	3.49071	3.51033	4.17494	4.21242	4.11004		276	1.84583	1.89727	1.73786	2.40251	2.39958	2.46624
	275.5	2.20877	2.22213	2.20937	2.2101	2.41703	2.47641		275.5	3.568	3.46961	3.55233	4.17917	4.12477	4.1297		275.5	1.75603	1.66694	1.65366	2.28228	2.36128	2.40577
	275	2.33973	2.40131	2.34863	2.33991	2.54387	2.65582		275	3.50659	3.42659	3.43764	4.13874	4.0053	4.14367		275	1.61486	1.64575	1.56015	2.18123	2.16943	2.32925
	274.5	2.4922	2.58381	2.51273	2.47525	2.6635	2.82798		274.5	3.45752	3.5313	3.53183	4.12141	4.02153	4.22797		274.5	1.60802	1.63215	1.45246	2.17785	2.09883	2.3663
	274	2.61535	2.70525	2.68232	2.62059	2.80258	2.9565		274	3.53119	3.52872	3.5751	4.07997	4.18359	4.20073		274	1.5865	1.58129	1.4831	2.09507	2.02678	2.27914
	273.5	2.73525	2.8463	2.79287	2.77253	2.96059	3.05244		273.5	3.57768	3.7006	3.60955	4.11965	4.20424	4.1882		273.5	1.52025	1.5259	1.40306	2.11134	1.98066	2.14687
	273	2.871	2.94627	2.9917	2.86864	3.12395	3.19322		273	3.58347	3.82757	3.65982	4.28917	4.21396	4.22195		273	1.49912	1.57463	1.48324	2.12593	2.04933	2.07787
	272.5	2.97998	3.05869	3.10232	2.97671	3.24605	3.35312		272.5	3.56226	3.81728	3.65253	4.26539	4.21251	4.23226		272.5	1.33563	1.48945	1.30907	2.06572	1.92959	1.98855
	272	3.1489	3.21655	3.22481	3.11776	3.40178	3.46989		272	3.48791	3.78507	3.69179	4.18217	4.30189	4.17173		272	1.35893	1.41805	1.32529	1.97777	1.77577	1.93106
	271.5	3.32899	3.34675	3.39472	3.28394	3.58213	3.58965		271.5	3.57379	3.61622	3.72516	4.16173	4.26042	4.03411		271.5	1.32329	1.32832	1.23767	1.86963	1.79088	1.89218
	271	3.50063	3.50896	3.54752	3.40406	3.72112	3.73079		271	3.49376	3.61695	3.65743	4.11622	4.14432	3.86958		271	1.22187	1.27639	1.27128	1.62797	1.69556	1.84973
	270.5	3.63733	3.6445	3.66548	3.5325	3.82603	3.83493		270.5	3.49744	3.57526	3.71342	4.09356	4.06985	3.95253		270.5	1.21991	1.31088	1.18138	1.65981	1.68302	1.88821
	270	3.79993	3.81491	3.8287	3.64571	3.9165	3.93232		270	3.4371	3.46923	3.70003	3.93707	4.03016	3.95844		270	1.05364	1.08565	1.18108	1.57153	1.61281	1.77375
	269.5	3.96602	3.96434	3.97395	3.71318	4.02354	4.03763		269.5	3.40126	3.4229	3.736	3.77829	4.05867	3.94714		269.5	1.07837	1.07742	1.10531	1.44341	1.56009	1.68859
	269	4.11114	4.11755	4.14138	3.84908	4.12466	4.18092		269	3.29468	3.50116	3.74551	3.64167	3.93902	3.85758		269	0.995	1.03751	1.10598	1.36249	1.46966	1.61183
	268.5	4.21733	4.19115	4.29144	3.94754	4.21981	4.2905		268.5	3.31	3.62374	3.66393	3.62012	3.81994	3.93097		268.5	1.02698	0.993974	0.943432	1.41061	1.4245	1.54015
	268	4.34158	4.27644	4.39073	4.00016	4.32957	4.35572		268	3.12789	3.60447	3.63917	3.63635	3.78733	3.93295		268	0.984601	0.851882	0.931998	1.3845	1.36666	1.37584
	267.5	4.43547	4.36996	4.49085	4.07329	4.4229	4.46283		267.5	3.14259	3.58538	3.5286	3.63543	3.80082	3.84143		267.5	0.939871	0.829556	0.873223	1.45534	1.31627	1.16756
	267	4.50941	4.50355	4.61294	4.11757	4.47619	4.53958		267	3.00356	3.58853	3.45087	3.42583	3.69414	3.66995		267	0.922007	0.804098	0.895736	1.33138	1.3174	1.23198
	266.5	4.53384	4.55736	4.66956	4.17761	4.5063	4.56493		266.5	3.04769	3.50349	3.38789	3.50745	3.73905	3.55882		266.5	0.921213	0.845224	0.880472	1.16556	1.17959	1.1673
	266	4.66144	4.65165	4.76139	4.24277	4.61518	4.65015		266	2.9318	3.34038	3.03421	3.37561	3.49937	3.40174		266	0.742891	0.682623	0.777838	1.01352	0.953433	0.992896
	265.5	4.68304	4.6808	4.82381	4.27744	4.61553	4.68167		265.5	2.87546	3.06948	2.89848	3.21362	3.61572	3.12043		265.5	0.565615	0.617838	0.721686	0.823044	0.916139	0.827194
	265	4.70769	4.67091	4.86662	4.29921	4.61234	4.72681		265	2.85123	3.01558	2.89892	3.15172	3.58251	3.02473		265	0.609656	0.701347	0.81141	0.747145	0.897605	0.923467
	264.5	4.68722	4.6859	4.88091	4.2888	4.58217	4.72441		264.5	2.90968	2.93825	2.7722	3.08508	3.53546	2.874		264.5	0.535189	0.725229	0.831517	0.750849	0.922194	0.914877
	264	4.67387	4.69536	4.92793	4.28319	4.56086	4.71192		264	2.66913	2.66782	2.5858	2.7572	3.40629	2.74556		264	0.533962	0.591875	0.750798	0.554131	0.816838	0.868045
	263.5	4.66009	4.64376	4.89566	4.26026	4.56924	4.68361		263.5	2.60129	2.63327	2.54863	2.68174	3.34359	2.61849		263.5	0.549586	0.582806	0.73331	0.650887	0.662345	0.963367
	263	4.6013	4.56129	4.85076	4.18181	4.51489	4.62889		263	2.41043	2.39804	2.42365	2.45744	3.10612	2.3579		263	0.467968	0.561084	0.633694	0.640276	0.641507	0.935143
	262.5	4.4488	4.44846	4.7204	4.04814	4.41001	4.48987		262.5	2.35869	2.29743	2.47925	2.5312	2.95814	2.55853		262.5	0.599062	0.731809	0.772331	0.735233	0.719396	1.03488
	262	4.38772	4.376	4.62359	3.9498	4.31965	4.38961		262	2.11782	2.09402	2.28327	2.37459	2.70239	2.38824		262	0.523263	0.722815	0.637245	0.579445	0.590565	0.888283
	261.5	4.27023	4.30243	4.51045	3.82284	4.18471	4.25872		261.5	1.91151	1.77012	1.96997	2.20751	2.42966	2.264		261.5	0.400468	0.546746	0.484457	0.472647	0.518702	0.746468
	261	4.12343	4.15151	4.33002	3.70444	4.02472	4.10606		261	1.73221	1.42612	1.75569	1.97883	2.02613	2.12719		261	0.427796	0.559934	0.430905	0.357799	0.432954	0.76733
	260.5	4.01515	3.99074	4.19275	3.57974	3.89791	3.94449		260.5	1.48192	1.32962	1.54683	1.85702	1.78621	1.88209		260.5	0.405892	0.582415	0.358285	0.361665	0.385918	0.783889
	260	3.86629	3.80094	4.02183	3.41582	3.73454	3.80604		260	1.34382	0.921619	1.16271	1.68862	1.56997	1.64178		260	0.328524	0.500738	0.164982	0.284419	0.417104	0.628423
	259.5	3.6604	3.66267	3.84063	3.23838	3.55249	3.64468		259.5	1.12348	0.82018	0.975012	1.43093	1.48804	1.53909		259.5	0.424623	0.560497	0.253327	0.37975	0.569347	0.727706
	259	3.45715	3.49884	3.64315	3.0744	3.379	3.4496		259	0.826703	0.578119	0.661088	1.16143	1.32004	1.25854		259	0.308975	0.396595	0.209847	0.375889	0.463436	0.562533
	258.5	3.22597	3.29906	3.39433	2.88125	3.18821	3.23523		258.5	0.453241	0.374822	0.420511	0.872332	1.01547	0.935242		258.5	0.287657	0.27716	0.144927	0.322632	0.286281	0.395854
	258	3.02112	3.10773	3.15942	2.73193	3.05486	3.02307		258	0.24775	0.23953	0.251243	0.62958	0.930645	0.827499		258	0.180528	0.219665	0.148311	0.220986	0.280093	0.392008
	257.5	2.80154	2.88352	2.91909	2.53817	2.83932	2.84156		257.5	0.127639	0.08322	0.144989	0.57807	0.865131	0.648668		257.5	0.099833	0.279369	0.10055	0.368091	0.271518	0.280436
	257	2.54902	2.61159	2.6092	2.31307	2.54972	2.60565		257	-0.21077	-0.06106	-0.12208	0.401298	0.678006	0.455813		257	-0.02459	0.171442	0.097024	0.276486	0.258426	0.29535
	256.5	2.26209	2.35004	2.35311	2.11302	2.31592	2.36038		256.5	-0.49441	-0.15395	-0.42333	0.1664	0.343808	0.1406		256.5	-0.03071	0.012596	-0.01064	0.2749	0.165087	0.184563
	256	2.04645	2.10951	2.11665	1.96699	2.08202	2.14631		256	-0.53708	-0.18569	-0.40796	0.189674	0.186272	0.068549		256	0.033341	0.15314	0.127541	0.36777	0.211321	0.23491
	255.5	1.70283	1.78014	1.81193	1.69358	1.845	1.90319		255.5	-0.56772	-0.13541	-0.48146	0.026785	0.001999	-0.04405		255.5	0.083088	0.154251	0.013734	0.244579	0.266089	0.470048
	255	1.4465	1.48711	1.54733	1.49097	1.60731	1.67048		255	-0.64851	-0.41793	-0.66268	-0.16578	-0.17181	-0.15681		255	0.058612	0.040452	0.029401	0.31862	0.267386	0.426018
	254.5	1.20091	1.24976	1.3562	1.31268	1.40631	1.50321		254.5	-0.88082	-0.5577	-0.75179	-0.39142	-0.38563	-0.33103		254.5	-0.02078	0.073319	-0.0467	0.380904	0.148669	0.406908
	254	0.912505	0.991949	1.04826	1.03071	1.14965	1.29497		254	-0.9405	-0.59871	-0.92924	-0.41275	-0.54545	-0.36186		254	0.020364	0.117298	0.156966	0.465383	0.25712	0.384785
	253.5	0.642246	0.738625	0.768863	0.818592	0.948005	1.05159		253.5	-0.92354	-0.83794	-1.02687	-0.57987	-0.58551	-0.31607		253.5	0.014489	0.204865	0.107503	0.321615	0.19684	0.437283
	253	0.378285	0.422458	0.483721	0.606405	0.709522	0.814718		253	-0.91937	-0.94385	-1.10124	-0.65643	-0.65891	-0.30866		253	0.076019	0.243923	0.104429	0.418	0.340777	0.523932
	252.5	0.114004	0.129371	0.211897	0.39747	0.47741	0.579665		252.5	-0.88721	-0.9402	-1.1675	-0.81987	-0.67482	-0.35232		252.5	0.116407	0.195018	0.028615	0.38497	0.311157	0.523597
	252	-0.11191	-0.1032	-0.02488	0.178731	0.288611	0.40462		252	-1.19067	-1.17577	-1.22873	-0.97386	-0.8452	-0.43814		252	0.027989	0.024508	-0.10415	0.264448	0.174388	0.277271
	251.5	-0.34997	-0.3539	-0.28833	-0.04217	0.062576	0.200135		251.5	-1.05244	-1.12888	-1.30019	-0.90284	-0.82151	-0.55052		251.5	0.245053	0.18746	0.015411	0.413221	0.346569	0.396238
	251	-0.59576	-0.61942	-0.56393	-0.2089	-0.12097	-0.03338		251	-0.95117	-1.05617	-1.20916	-0.97586	-0.9793	-0.48874		251	0.32292	0.194981	0.09898	0.393164	0.383804	0.432464
	250.5	-0.8355	-0.85688	-0.75219	-0.35528	-0.27356	-0.22145		250.5	-1.07229	-1.23851	-1.2804	-1.1275	-1.16409	-0.74792		250.5	0.367104	0.126821	-0.0869	0.252692	0.262529	0.362021
	250	-1.03906	-1.05931	-0.95634	-0.47466	-0.43543	-0.3888		250	-1.10407	-1.29243	-1.31252	-1.05004	-1.29762	-0.83441		250	0.257899	0.017937	-0.02526	0.180662	0.246479	0.330516
	249.5	-1.27203	-1.26956	-1.19529	-0.67336	-0.56355	-0.55352		249.5	-1.29807	-1.68998	-1.50809	-1.10231	-1.51817	-1.08753		249.5	0.066579	-0.21836	-0.11861	-0.02599	0.035447	0.026813
	249	-1.43771	-1.43032	-1.34393	-0.78299	-0.71531	-0.69309		249	-1.28616	-1.68178	-1.38485	-1.11334	-1.49618	-1.16991		249	0.106641	-0.14303	-0.10317	-0.04544	0.04676	-0.00357
	248.5	-1.60684	-1.58568	-1.52599	-0.88685	-0.81316	-0.80425		248.5	-1.15175	-1.70568	-1.24908	-0.99914	-1.47439	-1.16267		248.5	0.104744	-0.08721	-0.00435	0.061776	0.248549	0.050929
	248	-1.75008	-1.77663	-1.70587	-1.0172	-0.92574	-0.9851		248	-1.26274	-1.71973	-1.48763	-1.24999	-1.52803	-1.24796		248	0.127	-0.22562	-0.03833	-0.03187	0.216837	-0.13088
	247.5	-1.87104	-1.92252	-1.79751	-1.06664	-0.98321	-1.07115		247.5	-1.29596	-1.71169	-1.33973	-1.37187	-1.39828	-1.27923		247.5	0.145225	-0.26101	0.116306	-0.1496	0.114635	-0.10528
	247	-1.91268	-2.02536	-1.88985	-1.1057	-1.07316	-1.14493		247	-1.00832	-1.61577	-1.25705	-1.25912	-1.28951	-1.24862		247	0.177065	-0.14872	0.183397	-0.07805	-0.04364	-0.09514
	246.5	-2.03828	-2.11808	-1.9676	-1.14419	-1.16964	-1.21478		246.5	-0.87125	-1.48991	-1.312	-1.35977	-1.2154	-1.30261		246.5	0.218333	-0.02692	0.243964	-0.05449	-0.06721	-0.10493
	246	-2.08283	-2.14099	-2.04058	-1.19472	-1.20458	-1.26785		246	-0.87335	-1.31109	-1.12136	-1.42604	-1.08377	-1.32157		246	0.166636	0.021223	0.089765	-0.12513	0.014057	-0.04619
	245.5	-2.19475	-2.19859	-2.14275	-1.20426	-1.2559	-1.3603		245.5	-0.87562	-1.20719	-1.17605	-1.46593	-1.17982	-1.42761		245.5	0.188345	0.022387	0.140167	-0.26353	-0.0718	-0.04732
	245	-2.22732	-2.25224	-2.16035	-1.23441	-1.28053	-1.37451		245	-0.96528	-1.08014	-1.16445	-1.53958	-1.1784	-1.59003		245	0.198106	-0.00047	0.1023	-0.32603	-0.08379	-0.11647
	244.5	-2.21722	-2.25845	-2.15703	-1.25958	-1.27769	-1.33932		244.5	-0.98951	-1.11671	-1.10134	-1.4541	-1.1684	-1.61069		244.5	0.132155	-0.01808	-0.00609	-0.58544	-0.13734	-0.14517
	244	-2.22143	-2.20143	-2.11056	-1.24574	-1.25708	-1.29879		244	-1.10106	-1.2016	-1.3337	-1.57869	-1.41138	-1.73324		244	-0.07338	-0.0667	-0.178	-0.62582	-0.29932	-0.41886
	243.5	-2.15094	-2.16475	-2.09757	-1.20675	-1.17975	-1.26133		243.5	-1.26772	-1.22909	-1.20757	-1.69286	-1.61094	-1.80462		243.5	0.05988	-0.03333	-0.24287	-0.78278	-0.35857	-0.43159
	243	-2.0807	-2.10315	-2.04457	-1.1156	-1.16245	-1.21271		243	-1.24076	-1.161	-1.16325	-1.79375	-1.84219	-1.91411		243	0.095594	-0.00686	-0.15848	-0.83484	-0.47425	-0.6221
	242.5	-1.98766	-2.02025	-1.96707	-1.08548	-1.1284	-1.13778		242.5	-1.12681	-1.15251	-1.08858	-1.81813	-1.99633	-1.88901		242.5	0.195988	0.041388	-0.0124	-0.96896	-0.68152	-0.5712
	242	-1.86924	-1.96367	-1.90859	-1.06683	-1.07225	-1.14429		242	-1.01563	-1.20449	-0.90974	-1.82168	-2.0755	-1.86959		242	0.231141	0.111625	0.176175	-1.04308	-0.79342	-0.56193
	241.5	-1.75766	-1.7786	-1.82109	-1.02286	-1.02409	-1.03954		241.5	-1.05396	-1.32222	-0.99204	-1.99406	-2.31815	-2.06685		241.5	0.279681	0.12234	0.163076	-1.18532	-1.18483	-0.80237
	241	-1.66195	-1.69002	-1.74842	-0.95602	-0.96365	-0.98085		241	-0.69484	-0.9293	-0.67696	-1.90331	-2.22612	-1.98931		241	0.571795	0.411056	0.418548	-0.98773	-1.28515	-0.77281
	240.5	-1.55874	-1.59292	-1.64167	-0.946	-0.89418	-0.97179		240.5	-0.44315	-0.62044	-0.48489	-1.7813	-2.1533	-1.98185		240.5	0.653332	0.526432	0.622912	-1.02323	-1.26163	-0.74308
	240	-1.38103	-1.46143	-1.54367	-0.86656	-0.78461	-0.89498		240	-0.3714	-0.52578	-0.26973	-1.7397	-2.06474	-1.98144		240	0.808785	0.730938	0.714959	-1.15289	-1.32268	-0.78722
	239.5	-1.21852	-1.36245	-1.36162	-0.79688	-0.72561	-0.81173		239.5	-0.09882	-0.27422	-0.06371	-1.57143	-1.99376	-1.97587		239.5	1.08278	0.869314	0.882695	-1.16006	-1.33824	-0.83158
	239	-1.03598	-1.1977	-1.16184	-0.75322	-0.64707	-0.6952		239	0.072806	-0.15926	-0.00639	-1.80564	-2.08001	-2.13049		239	1.1197	1.00612	0.991938	-1.28094	-1.48662	-1.11404
	238.5	-0.93485	-1.0505	-1.04498	-0.72203	-0.60141	-0.64036		238.5	0.478831	0.153846	0.307519	-1.94896	-1.9109	-2.00935		238.5	1.34228	1.27088	1.17728	-1.29515	-1.4402	-1.17333
	238	-0.83005	-0.89829	-0.89832	-0.6612	-0.56083	-0.60816		238	0.715027	0.487988	0.583201	-1.84505	-1.83032	-1.88833		238	1.55629	1.39067	1.39518	-1.4222	-1.40504	-1.29769
	237.5	-0.65189	-0.77291	-0.74186	-0.66515	-0.51865	-0.54191		237.5	1.04866	0.769014	1.00849	-1.91941	-1.74001	-1.88698		237.5	1.84149	1.69396	1.59427	-1.54002	-1.04698	-1.27355
	237	-0.47142	-0.60549	-0.55777	-0.59361	-0.45769	-0.44932		237	1.12837	0.946077	1.23496	-2.07501	-1.93873	-2.06485		237	1.9464	1.76586	1.72654	-1.65671	-1.24637	-1.50289
	236.5	-0.33352	-0.44113	-0.39361	-0.61732	-0.44847	-0.46925		236.5	1.56169	1.34241	1.53418	-1.84825	-1.78245	-2.00175		236.5	2.17051	2.0855	1.96711	-1.60627	-1.42844	-1.59546
	236	-0.16356	-0.28311	-0.27056	-0.64084	-0.42525	-0.47632		236	1.80298	1.67494	1.96618	-1.9482	-1.74439	-1.95842		236	2.28791	2.21697	2.22103	-1.71401	-1.4874	-1.73342
	235.5	0.060959	-0.02763	-0.00069	-0.52711	-0.37351	-0.35019		235.5	2.10576	2.08558	2.21404	-1.91676	-1.82654	-1.91164		235.5	2.52822	2.44866	2.53083	-1.71759	-1.52284	-1.65546
	235	0.271225	0.162554	0.210287	-0.50614	-0.38457	-0.33656		235	2.50443	2.56206	2.61764	-1.66988	-1.81236	-1.88864		235	2.87105	2.8086	2.91108	-1.68271	-1.49504	-1.478

## Sheet: FigureS5
G		G1	S	G2-M
	G1 phase	80.7	10.1	9.2
	S phase	4.94	77.1	17.96

## Sheet: FigureS6
C		Mito-tracker	DHX36	DAPI		E		Mito-tracker	DHX36	DAPI		G		Ctrl			DHX36				I	Time(min)	0	6	12	18	24	30
	0	17.6667	7.3333	0.667			0	21	15	0			COX1	0.918064	0.868541	1.25411	1.05215	1.20025	1.66248				0.872869	0.784757	0.724591	0.56681	0.420906	0.501393
	1	27.8898	7.3702	0.998			1	12.02	16.9286	0			COX2	0.95705	0.92445	1.13027	1.79419	1.60585	1.63959				0.861243	0.620902	0.682406	0.675301	0.38361	0.449904
	2	23.8632	7.4395	0.982			2	10.102	6.9184	0			COX3	0.95705	0.911722	1.14605	1.26868	1.32256	1.70921				1	0.825596	0.688158	0.468491	0.318873	0.372913
	3	25.1492	10.1695	0.01			3	12.847	2.0612	0			CYTB	0.993092	0.870551	1.15669	1.13027	1.26283	1.52274				0.863905	0.601341	0.513046	0.590772	0.460698
	4	33.3438	10.8567	0.68			4	6.959	6.2041	0			ATP8	0.952638	0.913831	1.1487	1.8489	1.27162	1.64338				0.936962	0.770437	0.919133		0.429825
	5	41.3734	8.7713	0.223			5	10.949	8.3061	1			ATP6	1.02811	1.05702	0.920188	1.78592	1.78592	1.56555					0.845053	0.718383
	6	36.8758	10.0938	0.014			6	12.755	23.6939	1.878			ND1	0.93088	1.06191	1.01162	2.63902	2.17347	2.60268					0.657664	0.648496
	7	26.8501	9.0785	0.511			7	13	17.3571	0.143			ND2	0.884745	1.1355	0.99539	1.54399	1.54399	1.9141
	8	24.7411	8.6975	0.044			8	10.408	19.5918	0			ND3	1.06683	1.00231	0.935191	1.52274	1.59844	1.8489
	9	23.4655	8.956	0			9	15	13.0816	0			ND4	0.993092	1.1019	0.913831	1.84463	1.55114	1.63959
	10	25.8934	7.775	0.125			10	15.204	2.6122	0			ND5	0.915945	1.15135	0.948246	1.4914	1.96791	2.05148
	11	28.5264	9.8828	0			11	19.663	28.551	0.112			ND6	0.961483	1.00928	1.03049	1.72508	2.38943	1.79834
	12	31.5659	15.0402	0.014			12	20.51	44.3878	0			ND4L	1.18372	0.954842	0.884745	1.4914	1.94082	1.76133
	13	39.6126	15.31	0.147			13	15.531	50.6531	0
	14	41.4118	14.091	0			14	15.571	39.7143	0
	15	38.0878	12.7425	0.045			15	17.459	12.9286	0
	16	44.6971	16.509	0.096			16	9.286	8.8571	2
	17	41.0019	19.7292	0.306			17	10.214	6.949	4.827
	18	42.0849	16.8702	0.027			18	11.469	3.1837	0.816
	19	40.0684	14.3504	0			19	13.806	1	0.194
	20	39.1806	18.3043	0.67			20	17.041	1.2245	0.796
	21	30.9442	33.6681	2.137			21	32.5	6.2857	0
	22	37.3655	46.3293	1.106			22	45.878	16.7347	0
	23	36.1792	34.0157	0.245			23	62.357	4.1735	0
	24	36.4004	29.1629	1.503			24	69.653	3.7755	0
	25	31.9423	35.0771	0.272			25	61.908	4.7449	0
	26	27.2383	38.5072	0.24			26	59.653	7.2041	1.469
	27	31.6654	19.6234	1.769			27	52.755	15.551	0.276
	28	36.1355	14.5662	0.111			28	54.571	22.2857	0
	29	35.5657	11.9043	0.821			29	51.52	13.449	0
	30	22.3939	13.327	1.36			30	47.469	13.1429	2
	31	22.3486	16.3086	1.021			31	50.418	6.5816	2
	32	16.5051	18.9578	1.769			32	54.388	10.2245	0.673
	33	15.5824	18.0301	2.351			33	35.296	2.3367	0.663
	34	15.7386	12.2104	0.95			34	28.408	1.3469	0.694
	35	13.316	6.6118	1.392			35	20.357	10.7857	0
	36	14.919	10.1597	2.71			36	19.857	11.4694	0
	37	13.6316	11.2517	2.624			37	18.755	21.7959	0
	38	12.3895	8.2897	5.403			38	32.837	12.7143	0
	39	12.3484	16.0222	9.702			39	50.816	16.2245	0
	40	16.0208	12.4616	9.802			40	58.776	20.0612	0
	41	16.1493	13.7176	11.422			41	79.398	20.7245	0
	42	20.7964	18.9045	19.502			42	87	24.5714	0.571
	43	25.4119	15.8874	22.899			43	83.561	13.6122	0
	44	26.3143	26.5379	23.385			44	63.449	25.5714	2.245
	45	25.0094	20.1971	26.24			45	55.592	45.6939	2.459
	46	16.1157	17.5138	25.54			46	58.939	45.7755	1.061
	47	13.5207	15.2316	33.237			47	78.163	18.2041	0
	48	13.4629	15.4188	33.201			48	86.673	8.6327	0.51
	49	13.661	16.4149	31.889			49	78.5	11	0
	50	9.2229	18.2075	32.353			50	73.02	10.0204	0
	51	11.6186	20.8152	31.038			51	62.316	5.5204	0.52
	52	14.2291	18.4821	32.393			52	52.653	5	4
	53	14.7502	14.3218	31.892			53	60.704	18.3776	2.918
	54	12.4646	26.131	23.3			54	52	40.2449	0.551
	55	9.2973	14.7436	29.813			55	57.316	28	0.878
	56	10.4316	8.7148	31.819			56	74.571	17.2857	2.429
	57	9.6331	12.3623	34.05			57	65.51	4.602	2.837
	58	8.3184	21.22	34.78			58	65.408	7.0408	3.592
	59	9.5633	19.1904	33.521			59	70.99	14.8061	4.408
	60	7.8234	15.206	36.523			60	75.755	14.8367	0
	61	6.3072	10.693	42.49			61	73.173	28.8469	0.378
	62	7.4929	6.6259	44.333			62	47.898	31.0816	0.633
	63	10.0252	5.2476	48.789			63	46.143	26.1429	0
	64	11.8231	8.9189	47.093			64	75.224	32.6531	3
	65	9.0637	22.5078	37.241			65	86.633	19.7551	4.337
	66	5.8245	11.9208	36.35			66	75.265	16.6122	10.98
	67	7.6605	9.7339	59.585			67	77.888	6.8367	9.949
	68	9.9212	10.3868	51.347			68	100.347	6.8571	13.163
	69	14.9449	14.1508	55.042			69	92.337	5	20.112
	70	11.6175	9.6094	39.053			70	73.429	5.4286	33.857
	71	6.667	11.8368	58.525			71	68.48	5.2755	41.592
	72	6.4092	9.1555	64.712			72	42.51	1.4694	49.082
	73	11.2948	4.4394	50.512			73	32.786	7.449	50.51
	74	8.0123	7.4279	56.203			74	26.49	6.7959	58.51
	75	7.6227	7.9354	51.455			75	25.643	3.2959	67.296
	76	6.8152	10.6858	51.983			76	14.122	5.551	68.347
	77	8.6623	20.9956	47.585			77	16.643	7.1429	90.5
	78	10.7249	20.6447	49.693			78	18.388	8.2245	87.571
	79	10.3527	27.7794	63.147			79	16.224	13.1939	105.48
	80	8.0187	47.1437	58.916			80	10.633	5.3673	93.837
	81	10.2269	79.6825	46.464			81	10.694	4.0408	94.959
	82	10.3612	53.2691	52.556			82	18.51	5.5102	70.469
	83	7.3388	66.0695	49.134			83	13.071	6.5408	95.163
	84	6.626	72.2771	46.035			84	17.714	11	83.143
	85	7.4149	63.1053	47.345			85	13.867	15.3367	86.112
	86	10.0431	40.0157	44.504			86	7	12.1429	79.265
	87	7.3743	67.097	44.298			87	10.663	8.8776	87.122
	88	11.0319	65.6018	41.208			88	13.306	2.3061	98.122
	89	13.3519	54.306	40.167			89	14.724	10.1837	118.265
	90	9.0336	32.3887	38.449			90	14.755	2.7551	111.592
	91	4.63	23.1986	35.303			91	19.643	16.6429	108.071
	92	6.1842	19.0578	41.097			92	12.878	18.2857	104.735
	93	7.2207	18.5182	45.351			93	16.847	40.898	78.429
	94	8.0514	13.1379	42.04			94	12.245	41.7755	109.224
	95	9.102	17.8663	37.847			95	10.276	20.551	98.939
	96	10.2972	27.1094	40.348			96	9.122	23.9796	111.02
	97	7.3043	14.339	27.238			97	13	24.0612	110.061
	98	11.2284	12.2907	27.649			98	13	22	111
	99	8.692	20.833	29.497			99	14.99	9.9898	107.051
	100	8.2061	27.3652	35.972			100	17.898	10.8163	116.143
	101	8.4516	45.0332	31.759			101	10.184	8.7857	114.663
	102	8.5983	44.3015	28.951			102	13.122	24.4286	114.286
	103	16.3178	33.7953	23.427			103	15.949	12.4898	98.949
	104	10.607	22.0365	29.226			104	13.816	8.7551	106.735
	105	10.9272	19.8814	38.136			105	8.5	17.8571	88
	106	9.0188	19.6182	38.408			106	10	19.8367	77.245
	107	12.4798	29.3451	44.997			107	13.551	21.9796	71.735
	108	9.3892	40.6026	54.216			108	23.694	24.9592	99.653
	109	8.2837	39.1126	45.505			109	15.449	22.9898	80.347
	110	9.1161	33.8931	47.907			110	13.633	51.5714	64.347
	111	9.2487	28.1489	50.498			111	10.531	20.3878	87.806
	112	8.9922	28.017	51.957			112	18.429	19	88.857
	113	5.7755	26.1405	51.596			113	24.459	11.2245	96.694
	114	7.5778	22.426	50.992			114	18.673	12.9388	100.449
	115	8.013	22.1664	49.644			115	26.092	19.1327	94.52
	116	12.7821	21.5932	57.671			116	16.367	33.9388	81.469
	117	12.6886	17.8212	65.722			117	14.194	41.7755	98.224
	118	7.334	19.2241	67.92			118	15	21.3673	108.98
	119	9.3803	17.4352	58.233			119	16.929	38	127.286
	120	11.3626	17.9393	52.262			120	15.367	26.9592	110.224
	121	8.3564	26.4062	55.203			121	19.765	18.1837	103.173
	122	10.0616	20.7425	55.791			122	16.02	7.2245	95.49
	123	9.7647	14.12	59.793			123	17.469	5	101.469
	124	9.4421	13.2825	73.81			124	14	12.1224	93
	125	6.9401	12.2088	68.962			125	10.173	14.4796	85.837
	126	11.6984	20.9652	67.632			126	10.143	18.8571	87.571
	127	8.0786	30.8371	69.993			127	7.296	34.398	81.112
	128	4.2477	18.3353	86.521			128	12.612	27.1224	79.612
	129	5.5642	14.2082	74.842			129	21.418	31.7347	71.949
	130	5.4125	20.6056	62.709			130	16	10	94.796
	131	6.9217	30.4084	64.211			131	14.724	6.3367	87.653
	132	8.8662	33.2072	49.484			132	11.082	5.9592	105.122
	133	7.6757	27.7258	58.479			133	11	7.7857	138.929
	134	9.689	37.8728	62.043			134	13.633	4.6327	147.224
	135	9.1466	38.8257	56.907			135	14.847	6.7755	128.112
	136	10.2163	36.6347	53.275			136	15.286	0	119.837
	137	12.1857	41.9906	60.064			137	25.245	11.9898	118.408
	138	6.0716	20.9167	54.952			138	31.245	5.4082	101.061
	139	8.3895	22.0943	50.779			139	35.071	10.3469	99.163
	140	7.8771	20.635	59.063			140	33.429	19.5714	94
	141	8.3432	24.7766	54.472			141	30.786	27	96.633
	142	9.784	23.4689	55.652			142	16.959	38.0612	108.694
	143	6.028	12.2396	62.158			143	11.622	23.7857	129.061
	144	6.0229	7.7289	52.367			144	19.469	11.5918	111.98
	145	7.3393	4.9328	54.994			145	20.439	7.398	98.806
	146	8.2519	4.7091	46.458			146	25.143	4.4694	128.163
	147	8.5383	7.9367	46.646			147	17.5	4	129
	148	10.0127	3.3363	43.784			148	19.531	5.5102	99.367
	149	13.4196	6.4088	43.577			149	19.918	8.7143	88.367
	150	9.911	9.0852	48.249			150	17.571	18.0408	105.878
	151	14.5472	11.5558	47.361			151	18.214	24.102	107.408
	152	23.458	17.7057	51.322			152	18.49	16.5918	118.796
	153	43.6688	22.8171	47.997			153	18.265	22.7347	131.041
	154	52.5948	16.7488	40.919			154	15.857	19.5714	133.143
	155	59.196	15.3634	29.397			155	18	18	121.878
	156	52.0254	12.4544	24.265			156	23.816	39.898	106.878
	157	41.0995	10.9356	16.091			157	21.99	55.7551	113.571
	158	35.1546	15.119	11.129			158	20.776	66.7551	108.082
	159	28.1977	9.2692	9.07			159	12.755	44.0102	109.265
	160	16.473	6.1308	6.581			160	17.796	19.1837	105.224
	161	11.2974	9.7838	7.053			161	10.214	8.5	105
	162	8.247	17.7332	6.697			162	16.49	6.5306	97.102
	163	6.3742	25.6482	3.099			163	17.643	5.3367	106.276
	164	5.6494	26.1701	1.575			164	18.367	17.3878	94.755
	165	3.5232	29.575	1.289			165	17.153	8.2143	92.898
	166	5.4962	17.7308	1.232			166	14.694	2.1429	94.082
	167	6.5284	12.2022	1.329			167	12.776	5.0714	97.041
	168	7.1431	9.1835	1.609			168	19.429	3.1429	113
	169	10.223	6.0085	0.932			169	17.378	3.449	91.235
	170	5.2488	8.3155	0			170	20.204	6.8571	79.245
	171	5.542	3.6624	0			171	16	8.2551	63.551
	172	7.5183	5.8918	0.253			172	17.714	0.9796	80.51
	173	5.63	7.7998	0.635			173	13.765	6.4694	73.469
	174	4.8229	9.7691	0.071			174	9.347	6.1224	72.122
	175	5.0561	6.9627	1.26			175	11.714	10.6429	79.071
	176	2.8757	14.577	0.385			176	10.245	9	61.408
	177	1.8713	10.0362	0.409			177	18	2.6122	62.388
	178	3.3218	8.1351	1.248			178	34.245	19.2449	60.612
	179	4	7.7682	0.462			179	53.265	23.2245	50.918
	180	3.2277	4.3204	0.499			180	82.245	13.6939	31.51
	181	6.4957	5.1185	0.352			181	92.837	17	17.929
	182	8.2292	4.8589	0.091			182	113.143	10.5714	12.714
	183	9.3604	11.5716	0			183	103.01	19.7347	5.469
	184	6.6484	18.9021	0.664			184	62.449	6.0612	2
	185	10.8257	15.4072	0.056			185	39.888	6.6837	1.224
	186	4.4059	23.0802	2.44			186	25.796	5.9184	1.204
	187	4.6668	32.0085	2.209			187	21.367	3.6429	0.551
	188	3.9971	23.925	3.06			188	20.571	8.1429	1.837
	189	7.1743	20.4275	0.814			189	26.643	9.0714	1.857
	190	8.7716	29.5276	1.262			190	27.878	15.2041	2.816
	191	10.0783	21.3333	0.021			191	19.306	6	1.898
	192	7.8198	25.6847	0			192	21.122	4.9184	1.163
	193	6.9999	29.3968	0.095			193	21	14.6939	0.122
	194	7.5601	42.267	1.766			194	33.878	32.4898	2.939
	195	1.9299	33.6302	0.248			195	36.898	9.9694	3.959
	196	1.0706	12.0982	0			196	33	23	9.1e-13
	197	0.4514	13.944	0
	198	0.5233	19.645	0
	199	1.0559	7.9023	0
	200	1.0154	3.8675	0.02
	201	1.2848	3.8898	0
	202	2.6115	0.7751	0
	203	1.8865	0.2522	0
	204	0.3479	0.874	0.141
	205	0.5756	0.5237	0.745
	206	0.5175	0.4342	4.215
	207	1.1441	0.3654	1.444
	208	2.3019	3.1763	0.705
	209	3.5603	0.699	0.988
	210	6.4885	0	0.606
	211	8.5639	0.1886	1.885
	212	10.3404	0.7714	3.981
	213	8.2169	0.3431	0.851
	214	7.1323	0.4355	1.606
	215	6.2121	0.4852	0.271
	216	5.0504	0	0.491
	217	4.7837	0	1.451
	218	2.0697	0	0.927
	219	2.5438	0.0387	1.278
	220	2.5763	0	0.372
	221	5.9375	0	2.435
	222	9.0693	0.043	1.601
	223	9.3415	0.0761	1.873
	224	12.5374	0.26	2.622
	225	24.6413	0.7277	0.886
	226	20.5564	2.325	1.092
	227	26.2868	6.023	0.039
	228	33.3553	15.273	0.859
	229	30.4094	16.3153	1.146
	230	33.0895	11.1024	0.896
	231	35.7017	7.4475	2.465
	232	35.4778	8.4506	1.673
	233	32.3595	9.195	0.581
	234	32.0118	19.9713	0.503
	235	33.3941	22.396	0.688
	236	22.4775	22.8724	0.359
	237	14.9335	17.0877	0.853
	238	11.3866	18.5103	2.477
	239	11.2451	24.3279	2.061
	240	10.242	12.6592	5.26
	241	13.0392	12.8079	10.056
	242	10.1471	10.5302	15.181
	243	8.4013	13.6884	26.556
	244	9.7409	13.9686	32.651
	245	10.2254	15.2007	39.662
	246	12.0807	13.6988	53.624
	247	12.2465	9.3088	62.214
	248	10.8815	9.4846	62.204
	249	12.395	6.6749	56.858
	250	16.6925	8.9293	55.572
	251	12.0948	4.4506	50.791
	252	11.6741	4.5787	56.709
	253	10.5564	8.4769	59.975
	254	10.2433	17.0643	63.546
	255	16.7207	21.9956	63.26
	256	16.6722	48.7105	73.691
	257	13.6749	78.9432	66.053
	258	7.8258	92.3724	60.011
	259	9.9641	83.8102	55.575
	260	7.6952	40.0593	70.136
	261	10.8834	45.7851	74.236
	262	8.9898	53.8869	79.282
	263	12.4007	51.9067	84.658
	264	13.8176	41.1211	74.477
	265	10.4626	35.0988	74.507
	266	15.1322	48.2612	86.692
	267	10.3241	59.1071	102.289
	268	6.5152	52.3433	88.65
	269	7.1833	35.5847	93.41
	270	9.0552	25.4309	87.599
	271	11.0109	25.1268	76.812
	272	12.5327	28.0715	71.386
	273	14.2442	37.3129	68.914
	274	15.1662	54.3556	61.629
	275	15.0441	52.7335	60.044
	276	19.4664	45.3505	63.183
	277	10.6733	44.1958	64.54
	278	8.1711	25.3657	66.843
	279	9.4783	22.7097	74.843
	280	7.929	35.3881	59.74
	281	9.6844	48.0451	57.506
	282	10.907	41.8074	57.685
	283	11.8634	43.9545	66.57
	284	13.2361	50.5306	73.786
	285	13.4747	51.8968	77.679
	286	15.8352	41.4966	70.661
	287	11.1855	21.8316	81.065
	288	9.0538	20.9321	68.17
	289	9.4835	13.9278	65.962
	290	11.0729	5.4614	60.83
	291	15.3622	4.9893	66.85
	292	12.9392	8.6832	71.678
	293	12.763	7.9911	69.298
	294	17.1312	9.0766	51.338
	295	17.463	16.2646	57.935
	296	19.2414	21.2587	62.229
	297	20.1202	15.6628	74.365
	298	19.0085	18.5159	88.863
	299	15.9	26.9962	62.862
	300	20.3965	36.3874	66.226
	301	20.3043	37.6288	67.948
	302	16.7923	31.0681	64.195
	303	21.3764	31.3605	61.852
	304	18.1114	30.2688	53.981
	305	22.3208	41.7611	54.629
	306	23.6801	41.1817	44.582
	307	12.3336	36.1497	43.79
	308	12.5011	42.0528	47.253
	309	10.2143	52.5245	51.91
	310	9.9116	45.4235	54.744
	311	9.7428	42.7964	60.546
	312	13.5197	40.7144	74.404
	313	9.8348	39.9763	62.21
	314	8.5767	29.2926	59.157
	315	13.7941	30.0934	59.655
	316	19.0182	19.7312	62.618
	317	21.8149	16.8368	69.86
	318	25.5363	9.9135	77.785
	319	27.8929	5.7077	70.711
	320	23.2498	13.8203	66.675
	321	17.2836	21.161	66.77
	322	17.1506	22.1761	58.798
	323	18.2632	27.3516	37.742
	324	21.2674	41.0702	20.796
	325	23.1144	40.4617	8.479
	326	17.8099	47.3517	5.623
	327	18.7583	60.0017	5.156
	328	14.0524	54.0423	3.42
	329	17.272	38.4717	2.638
	330	21.2325	31.0491	2.286
	331	21.2913	23.2689	0.641
	332	25.5842	19.0251	0.112
	333	30.6768	25.1042	1.119
	334	45.8811	21.3277	0.981
	335	48.5463	12.8848	0.508
	336	46.2699	10.7704	0.746
	337	34.3826	13.7951	4.59
	338	32.3494	15.3751	1.289
	339	28.2018	22.7687	0.561
	340	32.8828	37.0142	0.909
	341	41.5023	60.8419	0.657
	342	44.6664	59.1633	0.292
	343	48.823	38.417	0.891
	344	56.3329	18.39	1.191
	345	56.2501	13.1545	3.941
	346	37.2292	14.1922	2.397
	347	36.3135	10.3861	0.888
	348	42.4884	11.7124	0.542
	349	36.3897	12.2283	0.095
	350	29.5914	16.1052	1.075
	351	24.7948	18.2287	0
	352	21.9552	26.3038	0
	353	22.0863	14.7805	0.942
	354	25.3004	13.9378	0.979
	355	26.0612	18.0789	0.358
	356	24.009	25.6602	0.688
	357	22.3538	39.4489	0.17
	358	18.6667	34.5401	0.214
	359		32.6528	0.802
	360		21.6583	0.344
	361		21.5197	0.91
	362		18.1996	1.844
	363		15.1026	0.957
	364		14.4075	0.903
	365		13.4568	0.258
	366		10.4908	0.181
	367		13.5285	0
	368		7.5283	0.588
	369		5.5145	0.235
	370		3.1643	0
	371		6.67	0.998
	372		12.6821	0.143
	373		13.1074	1.219
	374		14.3208	2.336
	375		9.9023	0.556
	376		15.0242	1.796
	377		23.3821	0.958
	378		11.562	2.145
	379		18.009	0.702
	380		24.5891	0.216
	381		15.8191	0.791
	382		10	0.225
	383			2.838
	384			1.196
	385			0.483
	386			0.185
	387			0.309
	388			0.223
	389			0.682
	390			1.109
	391			2.96e-12
	392
	393
	394
	395
	396
	397
	398
	399
	400
	401
	402
	403
	404
	405
	406
	407
	408
	409
	410
	411
	412
	413
	414
	415
	416
	417
	418
	419
	420
	421
	422
	423
	424
	425
	426
	427
