# Supplementary material for: Development and application of G4-Flame as a visual biosensor for G4-DNA
Source: Nucleic Acids Res. 2026 Mar 24;54(6):gkag179. doi: 10.1093/nar/gkag179 (PMC13010135; doi:10.1093/nar/gkag179)
Supplement: gkag179_Supplemental_Files [file gkag179_supplemental_files.zip › table.xlsx]

## Sheet: Table S1
Table S1. Plasmid used in this study, related to Methods.
Name	Vector	Tag	Gene	Rsistance
PCDH-3Flag-Flame-MITO	PCDH	3Flag	G4-Flame	G418
PCDNA-3Flag-Flame-MITO	PCDNA	3Flag	G4-Flame	G418
PCDH-HA-Flame-NLS	PCDH	HA	G4-Flame	G418
PCDNA-HA-Flame-NLS	PCDNA	HA	G4-Flame	G418
PCDH-3Flag-MITO	PCDH	3Flag		G418
PCDH-GFP	PCDH	GFP		G418
PLV3-MITO-DHX36-PURO	PLV3	MITO	DHX36	PURO
PET-22B-3Flag-Flame-NLS	PET-22B	His	G4-Flame	A＋
PET-22B-3Flag-Flame-1-NLS	PET-22B	His	G4-Flame-1	A＋
PET-22B-3Flag-Flame-2-NLS	PET-22B	His	G4-Flame-2	A＋
PET-22B-3Flag-Flame-3-NLS	PET-22B	His	G4-Flame-3	A＋
PET-22B-3Flag-Flame-4-NLS	PET-22B	His	G4-Flame-4	A＋
PET-22B-3Flag-Flame-N-NLS	PET-22B	His	G4-Flame-N	A＋
PET-22B-3Flag-Flame-C-NLS	PET-22B	His	G4-Flame-C	A＋

## Sheet: Table S2
Table S2. Primers and probes used in this study, related to Methods.
DNA probes
Name	Sequence (5'-3')
G4-DNA/Parallel-G4	TGAGGGTGGGTAGGGTGGGTAA
Hybrid-G4	TTGGGTTAGGGTTAGGGTTAGGGA
Anti-parallel-G4	GGGTTAGGGTTAGGGTTTGGG
ssmut	TGAGTGTGTGTAGTGTGTGTAA
dsDNA-F	TTACACACACTACACACACTCA
dsDNA-R	TGAGTGTGTGTAGTGTGTGTAA
Pulldown
Name	Sequence (5'-3')	Motify
G4-DNA	TGAGGGTGGGTAGGGTGGGTAA	5'Biotin
ssmut	TGAGTGTGTGTAGTGTGTGTAA	5'Biotin
EMSA
Name	Sequence (5'-3')	Motify
Parallel-DNA	TGAGGGTGGGTAGGGTGGGTAA	5'Biotin/TAMRA
Hybrid-G4	TTGGGTTAGGGTTAGGGTTAGGGA	TAMRA
Anti-parallel-G4	GGGTTAGGGTTAGGGTTTGGG	TAMRA
ssmut	TGAGTGTGTGTAGTGTGTGTAA	5'Biotin/5'cy5.5
dsDNA-F	TTACACACACTACACACACTCA	5'Biotin/5'cy5.5
dsDNA-R	TGAGTGTGTGTAGTGTGTGTAA	5'Biotin/5'cy5.5
dT16	TTTTTTTTTTTTTTTT	TAMRA
Pu19-A2A11	TAGGGAGGGTAGGGAGGGT	TAMRA
qPCR
Name	Sequence (5'-3')
ND1-F	CGATTCCGCTACGACCAACT
ND1-R	AGGTTTGAGGGGGAATGCTG
ND2-F	ACCATCTTTGCAGGCACACT
ND2-R	GCTTCTGTGGAACGAGGGTT
ND3-F	GCGGCTTCGACCCTATATCC
ND3-R	AGGGCTCATGGTAGGGGTAA
ND4L-F	TCGCTCACACCTCATATCCTC
ND4L-R	AGGCGGCAAAGACTAGTATGG
ND4-F	CAGCCACATAGCCCTCGTAG
ND4-R	CCCGTGGGCGATTATGAGAA
ND5-F	TCATCGCTACCTCCCTGACA
ND5-R	ATCCTGCGAATAGGCTTCCG
ND6-F	TGGGGTTAGCGATGGAGGTA
ND6-R	AATCATACAAAGCCCCCGCA
CYTB-F	AACTTCGGCTCACTCCTTGG
CYTB-R	GCGTCTGGTGAGTAGTGCAT
​​COX I​-F	CTTTTCACCGTAGGTGGCCT
​​COX I​-R	AGTGGAAGTGGGCTACAACG
​​COX II​-F	GCTGTCCCCACATTAGGCTT
COX II​-R	CGATGGGCATGAAACTGTGG
​​COX III-F	AGCCTTTTACCACTCCAGCC
​​COX III-R	GATTTAGCGGGGTGATGCCT
​​ATP6-F	AGGCACACCTACACCCCTTA
​​ATP6-R	GATATTGCTAGGGTGGCGCT
​​ATP8-F	ACTACCACCTACCTCCCTCAC
​​ATP8-R	GGATTGTGGGGGCAATGAATG
Actin-F	TGCGTGACATTAAGGAGAAG
Actin-R	GTCAGGCAGCTCGTAGCTCT

## Sheet: Table S3
Table S3. Antibody used in this study, related to Methods.
Name	Company	Cat No.
Rabbit polyclonal anti-Tomm70	proteintech	Cat No. 14528-1-AP
Rabbit polyclonal anti-Lamin B1	proteintech	Cat No. 12987-1-AP
Rabbit monoclonal anti-Beta Actin	proteintech	Cat No. 66009-1-Ig
Rabbit monoclonal anti-Alpha-Tubulin	proteintech	Cat No. 11224-1-AP
Rabbit polyclonal anti-DHX36	proteintech	Cat No. 13159-1-AP
Rabbit polyclonal anti-ATP5A1	proteintech	Cat No. 14676-1-AP
Mouse monoclonal anti-GAPDH	proteintech	Cat No. 60004-1-Ig
Mouse monoclonal anti-HA	Smart-Lifesciences	SLAB0201
Mouse monoclonal anti-DYKDDDDK	Smart-Lifesciences	SLAB0101

## Sheet: Table S4
Table S4.serum data
No.	PIVKA-II	AFP-L3%	AFP-L3	AFP	diagnosis		No.	PIVKA-II	AFP-L3%	AFP-L3	AFP
Cancer-1	46.65	5	0.6	13.59	Rectal cancer with liver metastasis		Healthy-1	17.64			2.97
Cancer-2	15.78	5	0.6	5.49	Liver cancer		Healthy-2	11.65
Cancer-3	66.47	24.11	32.57	135.1	Malignant tumor		Healthy-3	9.04
Cancer-4	13.91	5	0.6	6.51	Liver cancer		Healthy-4	10.2			1.71
Cancer-5	48.85	19.44	42.54	219.3	Liver cancer		Healthy-5	19.46			1.99
Cancer-6	10.03	5	0.6	3.17	Liver cancer		Healthy-6	9.91			2.4
Cancer-7	10.08	5	0.6	2.67	Liver cancer		Healthy-7	11.67			4.57
Cancer-8	250	5	0.6	11.74	Liver cancer		Healthy-8	24.99
Cancer-9	630.4	15.48	1.7	10.98	Liver cancer		Healthy-9	11.33
Cancer-10	15.75	5	0.6	5.05	Rectal cancer with liver metastasis		Healthy-10	16.55
Cancer-11	16.07	5	0.6	1.93	Liver cancer		Healthy-11	13.06
Cancer-12	329	23.51	27.84	118.4	Liver cancer		Healthy-12	17.49
Cancer-13	88.28	15.47	7.47	48.29	Liver cancer		Healthy-13	13.29
Cancer-14	130.9	5	0.6	3.87	Liver cancer		Healthy-14	12.87
Cancer-15	3403	13.26	106	799.3	Liver cancer		Healthy-15	14.51
Cancer-16	1557	5	0.6	4.09	Liver cancer		Healthy-16	18.13
Cancer-17	11.87	5	0.6	3.15	Liver cancer		Healthy-17	11.86
Cancer-18	129.9	15.11	3.17	20.98	Liver cancer		Healthy-18	13.05
Cancer-19	11469	10	1200	1200	Liver cancer		Healthy-19	14.34
Cancer-20	12.62				Cancer		Healthy-20	18.25
Cancer-21					Cancer		Healthy-21	18.55
Cancer-22					Cancer		Healthy-22	20.14
Cancer-23					Cancer		Healthy-23	14.11
Cancer-24					Cancer		Healthy-24	22.92
Cancer-25					Cancer		Healthy-25	10.11
Cancer-26					Cancer		Healthy-26	14.84
Cancer-27					Cancer		Healthy-27	21.57
Cancer-28					Cancer
Cancer-29					Cancer
Cancer-30					Cancer
Cancer-31					Cancer
Cancer-32					Cancer
Cancer-33					Cancer
Cancer-34					Cancer
Cancer-35					Cancer
Cancer-36					Cancer
Cancer-37					Cancer
Cancer-38					Cancer
Cancer-39					Cancer
Cancer-40					Cancer
Cancer-41					Cancer
Cancer-42					Cancer
